# Supplementary material for: Global analysis of DNA methylation in hepatocellular carcinoma by a liquid hybridization capture-based bisulfite sequencing approach
Source: Clin Epigenetics. 2015 Aug 21;7(1):86. doi: 10.1186/s13148-015-0121-1 (PMC4546208; doi:10.1186/s13148-015-0121-1)
Supplement: Additional file 1: Table S1. — Clinicopathology features of patients with HCC studied for genome-wide promoter methylation analysis. [file 13148_2015_121_MOESM1_ESM.xlsx]

## Sheet: Sheet1
Supplementary Table S1. Clinicopathological features of patients with HCC studied for genome-wide promoter methylation analysis
ID	Sex/Age	Viral Infection	Tumor Differentiation	No. of Tumors	Vascular Invasion	TNM* Stage
203	M/62	HBV(-)HCV(-)	Well	1	No	II
277	F/29	HBV(+)HCV(-)	Well	1	No	II
780	M/56	HBV(+)HCV(-)	Moderately		No	II
734	M/55	HBV(+)HCV(-)	Moderately	1	No	II
804	F/39	HBV(+)HCV(-)	Moderately	1	No	II
849	M/44	HBV(+)HCV(-)	Moderately	1	Yes	III
706	M/47	HBV(+)HCV(-)	Moderately	1	No	II
388	M/48	HBV(+)HCV(-)	Poorly	1	Yes	III
*The American Joint Committee on Cancer (AJCC) TNM system
