# Supplementary material for: Global analysis of DNA methylation in hepatocellular carcinoma by a liquid hybridization capture-based bisulfite sequencing approach
Source: Clin Epigenetics. 2015 Aug 21;7(1):86. doi: 10.1186/s13148-015-0121-1 (PMC4546208; doi:10.1186/s13148-015-0121-1)
Supplement: Additional file 2: Table S2. — Data generation for LHC-BS and RNA-Seq. [file 13148_2015_121_MOESM2_ESM.xlsx]

## Sheet: Table S2
Supplementary Table S2. Data generation for LHC-BS and RNA-Seq
LHC-BS	Sample	Raw_reads	Raw_bases	Clean_reads	Clean_bases	Clean_rate	Dup_rate	Nondup_reads	Mapped_Reads	Map_rate	Unique_Reads	Unique_rate	Reads_Targeted	Capture_rate	Promoter_coverage	Promoter_depth
	780_C	102672672	8521831776	99050104	8220867620	0.964683	0.557536	43826061	41852661	0.954972	38936452	0.888431	29934954	0.68304	0.964169	46.9921
	780_P	41013510	3404121330	38973324	3234624816	0.950208	0.412784	22885774	21866367	0.955457	20345210	0.888989	12737145	0.556553	0.940633	19.9213
	734_P	54225906	4500750198	51931346	4310120283	0.957645	0.409171	30682564	29358684	0.956852	27358219	0.891654	17258664	0.562491	0.954435	26.9761
	734_C	66529032	5521909656	64061240	5316621593	0.962823	0.479572	33339285	31429213	0.942708	29113149	0.873239	13381486	0.401373	0.956066	20.869
	804_C	47927128	3977951624	46232094	3837120508	0.964597	0.566991	20018931	19099423	0.954068	17798787	0.889098	14385134	0.718577	0.942955	22.593
	804_P	61844142	5133063786	59459240	4934872369	0.961389	0.53616	27579557	26163415	0.948652	24272641	0.880095	16445068	0.596277	0.949352	25.863
	849_C	47089016	3908388328	45306382	3760330399	0.962118	0.550594	20360944	19388241	0.952227	17994875	0.883794	15602192	0.76628	0.948018	24.4795
	849_P	42589394	3534919702	40404236	3353433541	0.948659	0.545397	18367893	17318516	0.942869	16014238	0.87186	10846313	0.590504	0.936803	17.0853
	388_P	37785198	3136171434	36175112	3002412241	0.95735	0.570822	15525580	14766273	0.951093	13767111	0.886737	11079878	0.713653	0.937189	17.3703
	388_C	101664280	8438135240	97840602	8120570548	0.962366	0.578936	41197112	39260413	0.952989	36481415	0.885533	29540849	0.717061	0.962669	46.3826
	203_C	54034744	4484883752	52279542	4338907291	0.967451	0.58431	21732099	20601366	0.947969	19122887	0.879937	14519786	0.668126	0.938083	22.79
	203_P	69850778	5797614574	66654160	5531946832	0.954176	0.465776	35608233	33696918	0.946324	31222595	0.876836	14434129	0.405359	0.959451	22.4552
	277_P	66172194	5492292102	63548882	5274408993	0.960329	0.529296	29912722	28552011	0.954511	26522770	0.886672	22897504	0.765477	0.959768	35.9507
	277_C	41464296	3441536568	39984130	3318440298	0.964232	0.589428	16416371	15445182	0.94084	14250179	0.868047	9576566	0.583355	0.914377	15.1091
	706_C	29142992	2418868336	28080388	2330579273	0.9635	0.557309	12430949	11807510	0.949848	10964415	0.882026	7953128	0.639784	0.912419	12.462
	706_P	52349488	4345007504	48149492	3996205149	0.919723	0.531984	22534710	21103096	0.936471	19361817	0.8592	8799571	0.39049	0.924346	13.7858
RNA-Seq	Sample	Raw_reads	Raw_bases	Clean_reads	Clean_bases	Clean_rate	Mapped_Reads	Map_rate	Perfect_match	Perfact_match_rate	Unique_Reads	Unique_rate	Gene_num
	780_C	140646104	12658149360	129523950	11657155500	0.920921	108730013	0.8395	80307168	0.62	100248609	0.774	18560
	780_P	144508794	13005791460	137000246	12330022140	0.948041	119430009	0.8718	87016070	0.6352	109767294	0.8012	18934
	734_P	142338688	12810481920	131542390	11838815100	0.924151	111976650	0.8513	83206443	0.6325	104232351	0.7924	19604
	734_C	139911448	12592030320	127091456	11438231040	0.908371	107877697	0.8488	79282473	0.6238	99749650	0.7849	19351
	804_C	145649460	13108451400	132020326	11881829340	0.906425	110131987	0.8342	80417526	0.6091	102628316	0.7774	18693
	804_P	150706888	13563619920	133942666	12054839940	0.888763	111457977	0.8321	80907036	0.604	103910535	0.7758	19288
	849_C	144643648	13017928320	135369706	12183273540	0.935884	113631107	0.8394	81844818	0.6046	105152359	0.7768	18895
	849_P	117402564	10566230760	111092798	9998351820	0.946255	48622548	0.4377	35872869	0.3229	45126649	0.4062	18469
	388_P	132755742	11948016780	126529942	11387694780	0.953103	103111296	0.8149	73046423	0.5773	96125401	0.7597	19068
	388_C	145890602	13130154180	138007154	12420643860	0.945963	118632924	0.8596	82955108	0.6011	109983090	0.7969	18580
	203_C	143609272	12924834480	135782348	12220411320	0.945498	112771983	0.8305	80396672	0.5921	104890594	0.7725	19304
	203_P	151449132	13630421880	142151460	12793631400	0.938609	121294699	0.8533	91485406	0.6436	112998190	0.7949	18804
	277_P	138362592	12452633280	127889402	11510046180	0.924306	107706981	0.8422	80011083	0.6256	99465464	0.7777	18411
	277_C	138593936	12473454240	130628614	11756575260	0.942528	112472874	0.861	84491471	0.6468	104571750	0.8005	18413
	706_C	131198934	11807904060	124661370	11219523300	0.950171	108097924	0.8671	78452395	0.6293	100406993	0.8054	19447
	706_P	129271070	11634396300	123771898	11139470820	0.95746	110130636	0.8898	80213355	0.6481	101973203	0.8239	18708
