# Supplementary material for: Global analysis of DNA methylation in hepatocellular carcinoma by a liquid hybridization capture-based bisulfite sequencing approach
Source: Clin Epigenetics. 2015 Aug 21;7(1):86. doi: 10.1186/s13148-015-0121-1 (PMC4546208; doi:10.1186/s13148-015-0121-1)
Supplement: Additional file 7: Table S3. — Summary of 77 genes containing DMRs across at least 6 pairs of HCCs and non-tumors by LHC-BS. [file 13148_2015_121_MOESM7_ESM.xlsx]

## Sheet: Table S3
Supplementary Table S3. Summary of 77 genes containing DMRs across at least 6 pairs of HCCs and non-tumors by LHC-BS
Hypermethylated gene	Sample#	Symbol	mRNA	Pos	780_C-780_P						734_C-734_P	s02_C-s01_P	s02_C-s01_P	s02_C-s01_P	s02_C-s01_P	s02_C-s01_P	804_C-804_P	s05_C-s06_P	s05_C-s06_P	s05_C-s06_P	s05_C-s06_P	s05_C-s06_P	849_C-849_P	s09_C-s10_P	s09_C-s10_P	s09_C-s10_P	s09_C-s10_P	s09_C-s10_P	388_C-388_P	s12_C-s11_P	s12_C-s11_P	s12_C-s11_P	s12_C-s11_P	s12_C-s11_P	203_C-203_P	s13_C-s14_P	s13_C-s14_P	s13_C-s14_P	s13_C-s14_P	s13_C-s14_P	277_C-277_P	s16_C-s15_P	s16_C-s15_P	s16_C-s15_P	s16_C-s15_P	s16_C-s15_P	706_C-706_P	s95_C-s96_P	s95_C-s96_P
					start	end	Methyl_C	Methyl_P	state	P_value	start	end	Methyl_C	Methyl_P	state	P_value	start	end	Methyl_C	Methyl_P	state	P_value	start	end	Methyl_C	Methyl_P	state	P_value	start	end	Methyl_C	Methyl_P	state	P_value	start	end	Methyl_C	Methyl_P	state	P_value	start	end	Methyl_C	Methyl_P	state	P_value	start	end	Methyl_C
	6	PTF1A	NM_178161	chr10:23479260-23481960:+	23481437	23481651	0.2212	0.0089	Hyper	7.94e-06	na	na	na	na	na	na	23479347	23480730	0.6121	0.071	Hyper	4.116e-14	23479347	23480715	0.3605	0.0712	Hyper	1.03846e-08	na	na	na	na	na	na	23479347	23480730	0.2727	0.1023	Hyper	0.0030096	23479347	23480730	0.78	0.066	Hyper	9.6488e-15	23479347	23480599	0.2452
	7	TBX15	NM_152380	chr1:119531679-119534379:-	119531699	119533142	0.5146	0.2194	Hyper	2.1254e-13	na	na	na	na	na	na	119531699	119533142	0.8704	0.2679	Hyper	5.134e-22	119531699	119533142	0.5108	0.2271	Hyper	6.3182e-14	119531699	119533142	0.6965	0.2566	Hyper	6.2262e-16	119531699	119533142	0.704	0.1993	Hyper	4.5466e-21	119531699	119532542	0.8152	0.2319	Hyper	2.7552e-14	119531699	119533142	0.3656
	6	LRRC4	NM_022143	chr7:127670502-127673202:-	127671450	127671604	0.5459	0.1333	Hyper	0.0010878	na	na	na	na	na	na	127672015	127673135	0.8643	0.322	Hyper	1.1363e-23	na	na	na	na	na	na	127671973	127673090	0.8152	0.4377	Hyper	5.3508e-11	127672058	127673139	0.6546	0.4287	Hyper	3.5244e-06	127672068	127673135	0.817	0.576	Hyper	2.8914e-13	127670503	127670968	0.956
	7	SCG5	NM_001144757	chr15:32931670-32934370:+	32933661	32934185	0.7308	0.3898	Hyper	1.34502e-07	na	na	na	na	na	na	32933661	32934185	0.8448	0.3634	Hyper	8.3002e-08	32933661	32934185	0.6063	0.3807	Hyper	2.5868e-05	32933661	32934185	0.7569	0.385	Hyper	1.11664e-08	32933661	32934185	0.878	0.437	Hyper	3.5024e-08	32933661	32934185	0.8773	0.324	Hyper	6.6368e-09	32933661	32934185	0.5384
	6	ATP9B	NM_198531	chr18:76827197-76829897:+	76828157	76828770	0.5616	0.3159	Hyper	4.9306e-05	na	na	na	na	na	na	76828343	76828752	0.8143	0.4074	Hyper	5.189e-06	76828157	76828763	0.56	0.3902	Hyper	0.0098536	76828157	76828763	0.683	0.498	Hyper	0.0053402	76828343	76828752	0.7878	0.4294	Hyper	2.3388e-06	76828343	76828738	0.834	0.383	Hyper	7.4704e-07	na	na	na
	6	RABGAP1L	NM_001035230	chr1:174842484-174845184:+	174843334	174844010	0.6247	0.3333	Hyper	0.00099868	na	na	na	na	na	na	174843334	174844010	0.906	0.2675	Hyper	0.00021986	174843334	174844010	0.6352	0.3233	Hyper	0.0022136	na	na	na	na	na	na	174843334	174844010	0.5159	0.262	Hyper	0.00122428	174843523	174844010	0.9135	0.0586	Hyper	8.1516e-05	174843334	174844010	0.5986
	6	PARP15	NM_001113523	chr3:122294249-122296949:+	122296369	122296850	0.4273	0.1124	Hyper	1.3111e-08	na	na	na	na	na	na	122296369	122296850	0.903	0.1212	Hyper	1.40704e-12	122296369	122296850	0.4696	0.1168	Hyper	3.3168e-07	122296369	122296850	0.6615	0.1251	Hyper	4.4326e-13	122296369	122296827	0.6335	0.1478	Hyper	1.35158e-11	122296385	122296850	0.725	0.2511	Hyper	1.8141e-06	na	na	na
	6	TMIE	NM_147196	chr3:46740623-46743323:+	46743019	46743293	0.573	0.2455	Hyper	1.6053e-05	na	na	na	na	na	na	46742973	46743293	0.8148	0.3095	Hyper	1.83834e-06	46743010	46743293	0.4843	0.2315	Hyper	0.003285	46742941	46743293	0.8003	0.321	Hyper	3.037e-09	46742995	46743293	0.3892	0.1912	Hyper	0.0094766	46743010	46743293	0.5929	0.3012	Hyper	0.000343	na	na	na
	7	CA3	NM_005181	chr8:86348856-86351556:+	86350278	86351195	0.4759	0.1938	Hyper	1.17158e-07	na	na	na	na	na	na	86350278	86351195	0.7058	0.1314	Hyper	2.807e-17	86350278	86351195	0.636	0.1912	Hyper	4.8146e-17	86350278	86351195	0.5351	0.1801	Hyper	4.4696e-13	86350278	86351195	0.5449	0.2025	Hyper	1.58724e-14	86350278	86351195	0.855	0.2139	Hyper	9.2112e-18	86350278	86351195	0.4322
	6	LMX1A	NM_001174069	chr1:165324978-165327678:-	165324990	165325712	0.2367	0.0493	Hyper	6.0908e-08	na	na	na	na	na	na	165326206	165326477	0.9379	0.2684	Hyper	1.40084e-06	165326170	165326477	0.7036	0.1323	Hyper	3.4512e-06	165325912	165326477	0.5567	0.171	Hyper	0.000187894	165326170	165326477	0.6092	0.2742	Hyper	0.0006235	165326180	165326477	0.9308	0.3009	Hyper	3.9388e-07	na	na	na
	6	FAM119A	NM_001127395	chr2:208489473-208492173:-	208491883	208492102	0.3793	0.1515	Hyper	1.25768e-06	na	na	na	na	na	na	208491894	208492102	0.8359	0.1976	Hyper	7.054e-07	208491883	208492102	0.6537	0.1787	Hyper	2.3728e-07	208491856	208492102	0.5122	0.3074	Hyper	0.00258	208491926	208492102	0.6845	0.3973	Hyper	1.59328e-05	208491961	208492102	0.8989	0.2234	Hyper	3.6584e-05	na	na	na
	6	RNF135	NM_001184992	chr17:29295756-29298456:+	29297044	29298080	0.4575	0.2501	Hyper	3.3184e-05	na	na	na	na	na	na	29296212	29298080	0.8425	0.3991	Hyper	7.3956e-11	29297044	29298136	0.5028	0.2414	Hyper	2.2478e-08	29296140	29298124	0.7588	0.3693	Hyper	6.8554e-08	29297044	29298096	0.6579	0.2069	Hyper	1.187e-13	29297044	29298076	0.8626	0.2438	Hyper	5.6524e-15	na	na	na
	7	MYF5	NM_005593	chr12:81108508-81111208:+	81110208	81111151	0.5959	0.3946	Hyper	4.2074e-05	na	na	na	na	na	na	81110208	81111151	0.8847	0.4709	Hyper	7.9708e-12	81110208	81111125	0.6674	0.3706	Hyper	5.9504e-08	81110208	81111151	0.6659	0.4021	Hyper	2.1592e-05	81110208	81111151	0.5906	0.4128	Hyper	0.00039808	81110208	81111151	0.8568	0.5323	Hyper	1.72774e-08	81110208	81111092	0.4737
	6	LMX1A	NM_177398	chr1:165325452-165328152:-	165325453	165325712	0.1686	0.01	Hyper	5.9628e-05	na	na	na	na	na	na	165326206	165326477	0.9379	0.2684	Hyper	1.40084e-06	165326170	165326477	0.7036	0.1323	Hyper	3.4512e-06	165325912	165326477	0.5567	0.171	Hyper	0.000187894	165326170	165326477	0.6092	0.2742	Hyper	0.0006235	165326180	165326477	0.9308	0.3009	Hyper	3.9388e-07	na	na	na
	6	PHYHD1	NM_001100877	chr9:131682362-131685062:+	131683767	131684775	0.7291	0.4106	Hyper	1.34364e-05	na	na	na	na	na	na	131683767	131684964	0.8481	0.4001	Hyper	1.35306e-07	131683798	131684775	0.6228	0.3783	Hyper	0.0046064	na	na	na	na	na	na	131683812	131684763	0.8401	0.449	Hyper	9.9834e-06	131683798	131684775	0.905	0.3499	Hyper	4.5476e-09	131682737	131683493	0.5183
	6	41526	NM_001113493	chr17:75367072-75369772:+	75369523	75369735	0.4034	0.0513	Hyper	3.2868e-09	na	na	na	na	na	na	75369516	75369748	0.4728	0.0553	Hyper	1.60046e-09	75369540	75369735	0.4565	0.0164	Hyper	2.1634e-07	75367154	75369110	0.5747	0.394	Hyper	0.00042822	75367154	75369055	0.8447	0.4072	Hyper	9.7876e-13	75367154	75369051	0.8093	0.4674	Hyper	6.0358e-05	na	na	na
	6	SMAD6	NM_001142861	chr15:66998730-67001430:+	66998770	67000165	0.8626	0.6257	Hyper	1.8795e-09	na	na	na	na	na	na	66998778	67000165	0.8357	0.6197	Hyper	9.1196e-06	66998770	67000165	0.8201	0.6041	Hyper	5.2188e-07	66998770	67000165	0.8898	0.5851	Hyper	9.591e-11	66998770	67000165	0.8701	0.6777	Hyper	3.8968e-08	66998770	67000165	0.88	0.6485	Hyper	2.3416e-05	na	na	na
	6	PCDHGB7	NM_018927	chr5:140795082-140797782:+	140796892	140797691	0.4184	0.1317	Hyper	1.50438e-10	na	na	na	na	na	na	140796892	140797691	0.4451	0.1391	Hyper	1.08788e-11	140796892	140797691	0.3267	0.1052	Hyper	8.6844e-09	na	na	na	na	na	na	140796892	140797691	0.537	0.1528	Hyper	2.4638e-13	140796892	140797691	0.5741	0.1306	Hyper	8.3218e-13	140796892	140797691	0.2974
	7	KCNE3	NM_005472	chr11:74178100-74180800:-	74178114	74178491	0.3492	0.1636	Hyper	8.986e-05	na	na	na	na	na	na	74178114	74178378	0.7394	0.0919	Hyper	3.2278e-07	74178114	74178407	0.4869	0.1448	Hyper	2.2532e-06	74178114	74178502	0.2624	0.1105	Hyper	0.00061514	74178114	74178488	0.4267	0.0931	Hyper	1.0897e-07	74178114	74178467	0.4612	0.1589	Hyper	2.2618e-05	74178114	74178378	0.2487
	6	BDH1	NM_004051	chr3:197282358-197285058:-	197282393	197282677	0.4453	0.2904	Hyper	0.00068504	197282393	197282620	0.2477	0.0888	Hyper	5.2714e-06	na	na	na	na	na	na	197282393	197282620	0.4268	0.2253	Hyper	5.9744e-05	197282393	197282677	0.8269	0.2358	Hyper	1.41566e-09	197282393	197282635	0.7558	0.1684	Hyper	3.0636e-09	197282977	197283336	0.9303	0.5703	Hyper	7.3796e-09	na	na	na
	6	LPAR1	NM_001401	chr9:113799865-113802565:-	113801184	113802261	0.4381	0.1631	Hyper	2.1648e-06	na	na	na	na	na	na	113800885	113802261	0.3929	0.1388	Hyper	0.0032338	113801143	113802261	0.4483	0.1616	Hyper	4.1986e-07	na	na	na	na	na	na	113801177	113802261	0.3565	0.1778	Hyper	0.0070584	113801143	113802261	0.8554	0.1544	Hyper	1.28396e-14	113801177	113802093	0.3064
	6	TSLP	NM_033035	chr5:110405190-110407890:+	110405448	110406912	0.5845	0.4017	Hyper	3.685e-06	na	na	na	na	na	na	110405448	110406912	0.8893	0.3388	Hyper	6.7772e-18	110405448	110406912	0.6071	0.3146	Hyper	5.8136e-12	110405448	110406912	0.6403	0.4713	Hyper	1.54884e-05	110405448	110406912	0.5181	0.2947	Hyper	3.3556e-07	110405448	110406912	0.7558	0.3696	Hyper	1.39818e-12	na	na	na
	6	PCSK1	NM_001177875	chr5:95767363-95770063:-	95767418	95769305	0.3932	0.1908	Hyper	6.0446e-08	na	na	na	na	na	na	95767418	95769305	0.5698	0.1405	Hyper	5.1294e-18	95767418	95768506	0.2666	0.1119	Hyper	0.00048096	na	na	na	na	na	na	95767418	95769305	0.4251	0.172	Hyper	3.7516e-10	95767449	95768707	0.5797	0.1615	Hyper	1.14872e-09	95768636	95769305	0.4125
	6	MAB21L2	NM_006439	chr4:151500877-151503577:+	151500881	151501934	0.9191	0.6501	Hyper	7.7118e-06	151502261	151503568	0.7153	0.5557	Hyper	8.4756e-05	151502261	151503465	0.9699	0.5876	Hyper	9.2692e-09	na	na	na	na	na	na	151502261	151503530	0.9088	0.6402	Hyper	2.111e-09	151500881	151501102	0.9755	0.3574	Hyper	7.054e-07	151502619	151503501	0.9804	0.6709	Hyper	3.669e-09	na	na	na
	6	LXN	NM_020169	chr3:158389982-158392682:-	158390046	158390821	0.5359	0.2939	Hyper	4.4944e-08	na	na	na	na	na	na	158390046	158390821	0.8287	0.2545	Hyper	3.0198e-11	158390046	158390821	0.4899	0.281	Hyper	1.01046e-08	158390046	158390821	0.7562	0.4489	Hyper	2.3306e-09	158390046	158390821	0.6629	0.2939	Hyper	5.0724e-10	158390046	158390821	0.8492	0.5097	Hyper	5.494e-11	na	na	na
	6	ENPP2	NM_001040092	chr8:120650606-120653306:-	120650966	120651861	0.4809	0.1493	Hyper	3.5548e-06	na	na	na	na	na	na	120650966	120651861	0.6873	0.1084	Hyper	1.43936e-08	120650966	120651861	0.6095	0.116	Hyper	1.65022e-08	na	na	na	na	na	na	120650966	120651861	0.6985	0.1547	Hyper	7.1656e-08	120650966	120651861	0.8787	0.1479	Hyper	1.43936e-08	120650966	120651861	0.3829
	6	RNF212	NM_001131034	chr4:1107082-1109782:-	1107102	1107607	0.4607	0.2235	Hyper	6.37e-06	na	na	na	na	na	na	1107398	1107575	0.8265	0.1418	Hyper	3.1254e-08	1107171	1107612	0.6153	0.2124	Hyper	1.19252e-11	1107429	1107602	0.3148	0.0859	Hyper	0.00067094	1107386	1107612	0.53	0.2122	Hyper	1.03948e-05	1107102	1107757	0.8359	0.2689	Hyper	4.7282e-13	na	na	na
	7	TBX4	NM_018488	chr17:59531607-59534307:+	59531611	59533239	0.3906	0.1838	Hyper	5.5178e-10	na	na	na	na	na	na	59533487	59534237	0.8436	0.221	Hyper	1.51646e-21	59533487	59534237	0.4782	0.214	Hyper	2.6798e-11	59533487	59534237	0.3652	0.1888	Hyper	1.01286e-06	59533487	59534237	0.4634	0.1939	Hyper	4.1718e-13	59533487	59534237	0.8303	0.158	Hyper	1.3874e-20	59533539	59534237	0.3845
	6	SATB2	NM_001172517	chr2:200329331-200332031:-	200329378	200331110	0.372	0.1612	Hyper	8.0138e-08	na	na	na	na	na	na	200329409	200331110	0.8718	0.1084	Hyper	7.2262e-19	200329378	200331110	0.5115	0.1807	Hyper	1.97662e-14	200331672	200332009	0.631	0.1315	Hyper	1.41156e-05	200329363	200331110	0.4017	0.1281	Hyper	2.0572e-09	200329378	200331110	0.8833	0.1039	Hyper	3.4648e-20	na	na	na
	6	KCNA3	NM_002232	chr1:111217155-111219855:-	111218002	111218554	0.7355	0.4208	Hyper	4.056e-06	na	na	na	na	na	na	111218002	111218554	0.8545	0.4698	Hyper	3.1614e-06	111218050	111218554	0.6963	0.4602	Hyper	0.000181198	na	na	na	na	na	na	111218050	111218554	0.5653	0.3813	Hyper	0.0036072	111218050	111218554	0.8383	0.3517	Hyper	3.4156e-07	111218107	111218554	0.7097
	6	DDB2	NM_000107	chr11:47234293-47236993:+	47234351	47234859	0.9051	0.6536	Hyper	0.000164752	na	na	na	na	na	na	47234351	47234829	0.8972	0.6767	Hyper	0.00103054	47234305	47234829	0.924	0.6849	Hyper	0.0030404	47234305	47234829	0.8931	0.6684	Hyper	0.0062592	na	na	na	na	na	na	47234433	47234922	0.9563	0.6603	Hyper	0.00073148	47234351	47234829	0.9057
	6	WIPF1	NM_001077269	chr2:175547127-175549827:-	175547806	175548524	0.3382	0.0766	Hyper	5.08e-06	na	na	na	na	na	na	175547751	175548524	0.3661	0.0648	Hyper	2.876e-06	175547751	175548524	0.3153	0.0497	Hyper	6.8562e-05	175549114	175549308	0.9379	0.7694	Hyper	0.00382559	175547779	175548524	0.2807	0.0693	Hyper	1.37876e-07	175547779	175548524	0.5227	0.0741	Hyper	3.4788e-05	na	na	na
	6	NFATC4	NM_001136022	chr14:24833945-24836645:+	24834935	24836609	0.3812	0.1661	Hyper	2.57e-09	na	na	na	na	na	na	24834935	24836609	0.7493	0.173	Hyper	2.7212e-21	24834935	24836609	0.489	0.1605	Hyper	3.1452e-14	24834935	24836609	0.4374	0.1995	Hyper	3.8434e-08	24834935	24836609	0.4974	0.1064	Hyper	5.7342e-17	24834935	24836609	0.653	0.2815	Hyper	6.4966e-12	na	na	na
	6	SGPP2	NM_152386	chr2:223287122-223289822:+	223288206	223288966	0.4283	0.2537	Hyper	0.00093902	na	na	na	na	na	na	223288206	223288973	0.7172	0.3303	Hyper	2.0426e-06	223288206	223289029	0.5619	0.2593	Hyper	2.8286e-05	na	na	na	na	na	na	223288206	223289005	0.4823	0.2969	Hyper	0.00164056	223288206	223288973	0.9164	0.2248	Hyper	6.5476e-10	223288206	223288945	0.5573
	7	DOCK9	NM_001130048	chr13:99629838-99632538:-	99629882	99630771	0.7616	0.4443	Hyper	9.7338e-06	na	na	na	na	na	na	99629882	99630771	0.8101	0.496	Hyper	5.254e-06	99629882	99630771	0.7273	0.3575	Hyper	1.73348e-07	99629882	99630771	0.7872	0.3853	Hyper	2.5652e-07	99629882	99630583	0.8426	0.4906	Hyper	9.6e-06	99629882	99630222	0.9582	0.3567	Hyper	4.11353e-05	99629882	99630771	0.7115
	6	ANKRD45	NM_198493	chr1:173638501-173641201:-	na	na	na	na	na	na	na	na	na	na	na	na	173638558	173640784	0.7695	0.34	Hyper	5.5074e-07	173638558	173640731	0.5246	0.3075	Hyper	0.00026196	173638558	173640731	0.792	0.3059	Hyper	9.7138e-09	173638558	173639712	0.5128	0.203	Hyper	1.2327e-06	173638558	173641015	0.865	0.4113	Hyper	2.3884e-09	173638558	173639712	0.3476
	6	C2CD4D	NM_001136003	chr1:151812533-151815233:-	151812549	151812882	0.7528	0.5204	Hyper	0.00399013	na	na	na	na	na	na	151812549	151812882	0.9244	0.4656	Hyper	4.11353e-05	151812549	151812882	0.782	0.1884	Hyper	4.11353e-05	151812549	151812882	0.8331	0.513	Hyper	8.22707e-05	151812549	151812882	0.7906	0.1489	Hyper	4.11353e-05	151812549	151812882	0.9549	0.3642	Hyper	0.0001554	na	na	na
	7	C10orf26	NM_017787	chr10:104533688-104536388:+	104534742	104535521	0.8714	0.4351	Hyper	2.0616e-06	na	na	na	na	na	na	104534786	104535521	0.8859	0.4176	Hyper	2.3728e-07	104534786	104535521	0.6139	0.4038	Hyper	0.0002215	104535792	104536377	0.7305	0.4333	Hyper	4.6674e-06	104535792	104536377	0.6381	0.4108	Hyper	6.4688e-05	104534907	104535521	0.7146	0.2676	Hyper	1.42058e-06	104534907	104535521	0.6426
	6	C14orf68	NM_207117	chr14:100787479-100790179:+	100789368	100789775	0.9217	0.3303	Hyper	3.6584e-05	na	na	na	na	na	na	100789368	100789775	0.9257	0.4742	Hyper	3.6584e-05	100789368	100789775	0.8787	0.6104	Hyper	0.00081212	100789368	100789775	0.8687	0.4268	Hyper	3.6584e-05	100789368	100789775	0.7323	0.5206	Hyper	0.00726	na	na	na	na	na	na	100789368	100789775	0.8342
	6	NPC1L1	NM_001101648	chr7:44580414-44583114:-	44580690	44581594	0.8463	0.4545	Hyper	3.514e-07	na	na	na	na	na	na	44580690	44581594	0.8971	0.594	Hyper	4.6866e-06	44580690	44581594	0.8523	0.5604	Hyper	1.80744e-05	44580690	44581594	0.8361	0.3341	Hyper	3.7058e-08	na	na	na	na	na	na	44580690	44581594	0.6502	0.3592	Hyper	3.3586e-06	44580690	44581594	0.7567
	6	CKMT2	NM_001099735	chr5:80526939-80529639:+	na	na	na	na	na	na	na	na	na	na	na	na	80528054	80529484	0.7161	0.4041	Hyper	7.5472e-07	80528054	80529484	0.6525	0.4697	Hyper	0.0011135	80528054	80529484	0.752	0.4603	Hyper	0.000128626	80528054	80529484	0.6501	0.4609	Hyper	0.005783	80529048	80529438	0.7804	0.3623	Hyper	3.4728e-09	80529053	80529484	0.7402
	6	ACP1	NM_001040649	chr2:262669-265369:+	263013	263973	0.6798	0.4377	Hyper	1.42572e-06	na	na	na	na	na	na	263013	263991	0.8143	0.3955	Hyper	1.84726e-15	na	na	na	na	na	na	263495	264009	0.6636	0.3572	Hyper	4.3524e-06	263013	263973	0.7881	0.2909	Hyper	3.823e-13	263013	263898	0.9556	0.4557	Hyper	9.103e-13	263495	263872	0.5542
	6	GRHL2	NM_024915	chr8:102502468-102505168:+	102503600	102505037	0.4746	0.2383	Hyper	6.6326e-08	na	na	na	na	na	na	102503600	102505037	0.8802	0.246	Hyper	2.9738e-18	102503600	102505037	0.7135	0.2559	Hyper	4.4614e-18	na	na	na	na	na	na	102503600	102505037	0.6075	0.201	Hyper	4.715e-15	102503600	102505037	0.8773	0.2279	Hyper	1.51866e-19	102503600	102505037	0.5588
	6	CHAD	NM_001267	chr17:48545727-48548427:-	48545740	48546144	0.8527	0.5462	Hyper	2.272e-06	na	na	na	na	na	na	48546431	48547583	0.7574	0.4902	Hyper	4.4052e-06	48545740	48546081	0.7072	0.448	Hyper	0.000187678	48545740	48546081	0.8828	0.5445	Hyper	3.0174e-07	48545740	48546121	0.908	0.6533	Hyper	1.05186e-07	48546447	48547583	0.9113	0.6025	Hyper	6.1636e-13	na	na	na
	6	FLJ32063	NR_026830	chr2:200330621-200333321:+	200331672	200332057	0.432	0.1732	Hyper	8.7386e-05	na	na	na	na	na	na	200331672	200332057	0.8791	0.1266	Hyper	3.2278e-07	200331672	200332157	0.556	0.1605	Hyper	4.8756e-07	200331672	200332057	0.6266	0.1308	Hyper	5.7658e-07	200330661	200331110	0.3627	0.1219	Hyper	0.002027	200331672	200332157	0.8829	0.1394	Hyper	6.7956e-08	na	na	na
	6	NKAPL	NM_001007531	chr6:28224898-28227598:+	28226094	28227565	0.6617	0.4985	Hyper	0.002855	na	na	na	na	na	na	28226094	28227565	0.6967	0.45	Hyper	2.4972e-06	28226094	28227565	0.7127	0.5148	Hyper	1.12098e-05	28226094	28227565	0.5919	0.4074	Hyper	0.00077394	28226094	28227565	0.6597	0.4894	Hyper	0.00113444	28226094	28227565	0.948	0.5484	Hyper	2.63e-19	na	na	na
	6	SLC38A11	NM_173512	chr2:165811535-165814235:-	165811610	165812478	0.4387	0.2599	Hyper	0.006178	na	na	na	na	na	na	165811610	165812478	0.6858	0.2648	Hyper	4.3652e-09	165811610	165812478	0.6135	0.2115	Hyper	9.1274e-09	165811610	165812478	0.7494	0.2797	Hyper	1.80326e-08	na	na	na	na	na	na	165811610	165812478	0.9391	0.1999	Hyper	2.642e-12	165811610	165812478	0.4122
	6	PCSK1	NM_000439	chr5:95768485-95771185:-	95768504	95769305	0.4365	0.2494	Hyper	0.0017253	na	na	na	na	na	na	95768504	95769305	0.7405	0.1793	Hyper	5.5896e-11	95768759	95769305	0.3035	0.1336	Hyper	0.0020242	na	na	na	na	na	na	95768504	95769305	0.3488	0.1701	Hyper	0.0062358	95768997	95769172	0.5115	0.1312	Hyper	3.24753e-05	95768636	95769305	0.4125
	8	AKAP7	NM_004842	chr6:131569304-131572004:+	131571346	131571669	0.6252	0.1831	Hyper	1.08251e-05	131571346	131571669	0.3453	0.1864	Hyper	0.000119076	131571346	131571669	0.8336	0.1731	Hyper	1.08251e-05	131571346	131571669	0.4531	0.2115	Hyper	1.08251e-05	131571346	131571669	0.8186	0.1448	Hyper	1.08251e-05	131571346	131571669	0.7673	0.1128	Hyper	1.08251e-05	131571346	131571669	0.6861	0.1956	Hyper	1.08251e-05	131571346	131571669	0.3658
	6	PCDHGA11	NM_018914	chr5:140798337-140801037:+	140798373	140801033	0.5492	0.3871	Hyper	2.5472e-06	na	na	na	na	na	na	140798373	140801033	0.8237	0.3791	Hyper	1.15408e-25	140799298	140801033	0.6701	0.2818	Hyper	1.55976e-13	na	na	na	na	na	na	140799298	140801033	0.5777	0.307	Hyper	2.807e-07	140798373	140798959	0.8961	0.461	Hyper	1.61898e-09	140798373	140798908	0.6083
	6	ZNF154	NM_001085384	chr19:58220079-58222779:-	58220080	58221387	0.4388	0.205	Hyper	4.1734e-07	na	na	na	na	na	na	58220080	58221387	0.6607	0.1499	Hyper	1.7556e-17	58220080	58221387	0.5312	0.1963	Hyper	4.9772e-12	58220080	58221387	0.4586	0.1505	Hyper	1.75102e-09	58220080	58221387	0.6375	0.1661	Hyper	4.5828e-18	58220080	58221124	0.8692	0.1044	Hyper	9.8796e-21	na	na	na
	8	DDB1	NM_001923	chr11:61100166-61102866:-	61101756	61102582	0.5272	0.3566	Hyper	0.00051242	61101756	61102582	0.6956	0.5148	Hyper	0.00036838	61101756	61102582	0.7716	0.5787	Hyper	0.0029026	61101756	61102582	0.7925	0.5992	Hyper	0.00097028	61101756	61102582	0.6018	0.4377	Hyper	0.0044204	61101756	61102582	0.7787	0.6283	Hyper	0.0082388	61101756	61102582	0.6236	0.2934	Hyper	0.00023458	61101756	61102582	0.6942
Hypomethylated gene	Sample#	Symbol	mRNA	Pos	780_C-780_P						734_C-734_P	s02_C-s01_P	s02_C-s01_P	s02_C-s01_P	s02_C-s01_P	s02_C-s01_P	804_C-804_P	s05_C-s06_P	s05_C-s06_P	s05_C-s06_P	s05_C-s06_P	s05_C-s06_P	849_C-849_P	s09_C-s10_P	s09_C-s10_P	s09_C-s10_P	s09_C-s10_P	s09_C-s10_P	388_C-388_P	s12_C-s11_P	s12_C-s11_P	s12_C-s11_P	s12_C-s11_P	s12_C-s11_P	203_C-203_P	s13_C-s14_P	s13_C-s14_P	s13_C-s14_P	s13_C-s14_P	s13_C-s14_P	277_C-277_P	s16_C-s15_P	s16_C-s15_P	s16_C-s15_P	s16_C-s15_P	s16_C-s15_P	706_C-706_P	s95_C-s96_P	s95_C-s96_P
					start	end	Methyl_C	Methyl_P	state	P_value	start	end	Methyl_C	Methyl_P	state	P_value	start	end	Methyl_C	Methyl_P	state	P_value	start	end	Methyl_C	Methyl_P	state	P_value	start	end	Methyl_C	Methyl_P	state	P_value	start	end	Methyl_C	Methyl_P	state	P_value	start	end	Methyl_C	Methyl_P	state	P_value	start	end	Methyl_C
	6	ENOSF1	NM_001126123	chr18:712162-714862:-	712832	713334	0.2403	0.4469	Hypo	0.00080004	na	na	na	na	na	na	712844	713358	0.2414	0.5351	Hypo	2.1012e-05	712864	713350	0.1693	0.5023	Hypo	9.4984e-07	712894	713334	0.0816	0.587	Hypo	8.0422e-08	712900	713304	0.2642	0.5615	Hypo	0.000117882	712915	713304	0.0711	0.5831	Hypo	4.2302e-10	na	na	na
	6	OR6N2	NM_001005278	chr1:158746925-158749625:-	158748156	158748787	0.3282	0.7564	Hypo	1.47262e-06	na	na	na	na	na	na	na	na	na	na	na	na	158748156	158748795	0.4919	0.7819	Hypo	0.00074932	158748156	158748803	0.1476	0.815	Hypo	1.65022e-08	158748156	158748787	0.1245	0.8086	Hypo	6.7956e-08	158748156	158748733	0.5009	0.7521	Hypo	0.0098318	158748156	158748803	0.5579
	6	ENOSF1	NM_202758	chr18:712017-714717:-	712832	713334	0.2403	0.4469	Hypo	0.00080004	na	na	na	na	na	na	712844	713358	0.2414	0.5351	Hypo	2.1012e-05	712864	713350	0.1693	0.5023	Hypo	9.4984e-07	712894	713334	0.0816	0.587	Hypo	8.0422e-08	712900	713304	0.2642	0.5615	Hypo	0.000117882	712915	713304	0.0711	0.5831	Hypo	4.2302e-10	na	na	na
	6	KRTAP11-1	NM_175858	chr21:32253374-32256074:-	32253378	32254497	0.4951	0.7086	Hypo	0.0032302	na	na	na	na	na	na	32253378	32254161	0.5128	0.7979	Hypo	0.0020914	32253378	32254161	0.4263	0.7101	Hypo	0.0042648	32253378	32254497	0.1485	0.6363	Hypo	4.1432e-06	32253378	32254353	0.2067	0.7521	Hypo	7.4678e-06	32253378	32254161	0.2165	0.6992	Hypo	2.6094e-05	na	na	na
	6	KLHL5	NM_001007075	chr4:39044251-39046951:+	39044625	39045278	0.3248	0.5796	Hypo	0.0024368	na	na	na	na	na	na	39044577	39045278	0.0624	0.5343	Hypo	3.6584e-05	39044689	39045278	0.2415	0.5552	Hypo	0.00208924	39044577	39045278	0.0903	0.5619	Hypo	1.64966e-05	39044647	39045278	0.1921	0.6013	Hypo	0.00030434	39044689	39045278	0.0815	0.5967	Hypo	1.08251e-05	na	na	na
	6	C4BPB	NM_001017367	chr1:207260428-207263128:+	207262190	207262938	0.1679	0.3747	Hypo	0.00123406	na	na	na	na	na	na	207262190	207262938	0.0349	0.4629	Hypo	4.11353e-05	207262190	207262938	0.1911	0.4047	Hypo	4.11353e-05	207262190	207262938	0.0548	0.386	Hypo	4.11353e-05	207262190	207262938	0.119	0.3608	Hypo	4.11353e-05	207262190	207262938	0.0416	0.2249	Hypo	0.000699301	na	na	na
	6	RAG1AP1	NM_001122837	chr1:155106088-155108788:+	155106445	155106882	0.1993	0.5417	Hypo	4.11353e-05	na	na	na	na	na	na	155106445	155106882	0.0863	0.4751	Hypo	8.22707e-05	155106445	155106882	0.1991	0.4566	Hypo	0.00374332	155106445	155106882	0.1106	0.288	Hypo	0.0013986	155106445	155106882	0.1526	0.609	Hypo	4.11353e-05	155106445	155106882	0.0507	0.2263	Hypo	0.00172768	na	na	na
	6	LILRA5	NM_181879	chr19:54823868-54826568:-	54824832	54825573	0.5416	0.8043	Hypo	7.063e-07	na	na	na	na	na	na	54823928	54824275	0.1138	0.2968	Hypo	0.00994561	54824877	54825495	0.6083	0.8625	Hypo	9.5372e-06	54824832	54825257	0.1078	0.796	Hypo	3.1254e-08	54824832	54825573	0.2094	0.8495	Hypo	6.5476e-10	na	na	na	na	na	na	54824832	54825257	0.6191
	6	C4BPB	NM_000716	chr1:207260384-207263084:+	207262190	207262938	0.1679	0.3747	Hypo	0.00123406	na	na	na	na	na	na	207262190	207262938	0.0349	0.4629	Hypo	4.11353e-05	207262190	207262938	0.1911	0.4047	Hypo	4.11353e-05	207262190	207262938	0.0548	0.386	Hypo	4.11353e-05	207262190	207262938	0.119	0.3608	Hypo	4.11353e-05	207262190	207262938	0.0416	0.2249	Hypo	0.000699301	na	na	na
	6	C4BPA	NM_000715	chr1:207275407-207278107:+	207277002	207277778	0.2678	0.4873	Hypo	0.000103354	na	na	na	na	na	na	207277002	207277778	0.1327	0.4746	Hypo	0.00030988	207277002	207277778	0.2159	0.4379	Hypo	0.000180584	207277002	207277778	0.0554	0.4137	Hypo	7.4678e-06	207277002	207277778	0.188	0.4343	Hypo	0.000150234	207277002	207277778	0.0303	0.2835	Hypo	7.4678e-06	na	na	na
	6	CYP11B1	NM_000497	chr8:143960736-143963436:-	143960748	143961514	0.2356	0.5406	Hypo	0.0037074	na	na	na	na	na	na	143960748	143961514	0.2235	0.5688	Hypo	0.00029854	143960748	143961514	0.2209	0.5358	Hypo	0.00069384	143960748	143961514	0.0737	0.5422	Hypo	1.54156e-05	143960748	143961624	0.171	0.5714	Hypo	8.1562e-06	143960748	143961391	0.3034	0.5617	Hypo	0.0039426	na	na	na
	6	OR51B2	NM_033180	chr11:5345082-5347782:-	5345539	5346249	0.3283	0.6966	Hypo	0.000129901	na	na	na	na	na	na	5345539	5346249	0.4231	0.7643	Hypo	0.00503367	5345539	5346249	0.3709	0.6673	Hypo	0.000692806	5345539	5346249	0.3542	0.7169	Hypo	0.000963433	5345539	5346249	0.2854	0.6974	Hypo	0.000725281	5345539	5346249	0.3466	0.6999	Hypo	0.00832449	na	na	na
	6	ZNF322B	NM_199005	chr9:99961410-99964110:-	99961726	99962425	0.5592	0.7623	Hypo	0.00169726	na	na	na	na	na	na	99961726	99962425	0.6476	0.8398	Hypo	0.0030078	99961726	99962425	0.6598	0.9062	Hypo	1.41866e-06	99962173	99962425	0.0774	0.4296	Hypo	4.5032e-07	99962137	99962350	0.5857	0.8775	Hypo	8.5468e-05	99962143	99962425	0.5736	0.8852	Hypo	0.0007868	na	na	na
	6	LILRA6	NM_024318	chr19:54746224-54748924:-	54747741	54748567	0.3714	0.5553	Hypo	0.003214	na	na	na	na	na	na	54746226	54747453	0.2873	0.5168	Hypo	0.00085068	54747741	54748466	0.3564	0.5842	Hypo	0.000357	54747741	54748567	0.1612	0.6815	Hypo	8.1718e-09	54746226	54747453	0.1431	0.4911	Hypo	9.1872e-08	54746226	54747453	0.1716	0.3916	Hypo	2.1328e-05	na	na	na
	6	BEST2	NM_017682	chr19:12861207-12863907:+	12863043	12863557	0.5577	0.7698	Hypo	0.0027646	na	na	na	na	na	na	na	na	na	na	na	na	12863043	12863557	0.5478	0.7504	Hypo	0.003221	12861538	12862802	0.1402	0.5231	Hypo	1.0433e-09	12861538	12862802	0.3133	0.6386	Hypo	2.9326e-08	12863043	12863557	0.3276	0.7284	Hypo	2.6722e-06	12863428	12863557	0.6108
	6	RND1	NM_014470	chr12:49259153-49261853:-	49260958	49261773	0.6057	0.8319	Hypo	0.0078824	na	na	na	na	na	na	49260205	49260685	0.0983	0.6612	Hypo	1.64966e-05	49260205	49260685	0.456	0.685	Hypo	0.0022988	49260205	49260691	0.2368	0.5917	Hypo	3.8952e-06	49260205	49260691	0.2761	0.5861	Hypo	0.0008647	49260205	49260691	0.2098	0.4579	Hypo	0.00522419	na	na	na
	6	C14orf177	NM_182560	chr14:99175750-99178450:+	99177355	99177777	0.4154	0.7948	Hypo	1.02906e-05	na	na	na	na	na	na	99177355	99177777	0.4784	0.9131	Hypo	8.6168e-05	99177355	99177777	0.6278	0.9121	Hypo	0.0038614	99177355	99177777	0.2791	0.8697	Hypo	9.2522e-06	99177355	99177777	0.2656	0.8842	Hypo	1.54492e-06	na	na	na	na	na	na	99177355	99177777	0.4906
	6	TMEM150A	NM_001031738	chr2:85829322-85832022:-	85830937	85831169	0.5112	0.8045	Hypo	0.0047488	na	na	na	na	na	na	85830937	85831169	0.0468	0.7668	Hypo	8.1516e-05	85830937	85831169	0.3007	0.7012	Hypo	0.000139772	85831401	85831766	0.2125	0.6351	Hypo	0.0001554	85830937	85831169	0.1542	0.7358	Hypo	1.08251e-05	85830951	85831169	0.1407	0.6972	Hypo	1.08251e-05	na	na	na
	6	OBP2B	NM_014581	chr9:136084128-136086828:-	136084224	136086663	0.4882	0.6524	Hypo	0.00022914	na	na	na	na	na	na	136084224	136086808	0.5555	0.7141	Hypo	0.0091852	136084224	136086808	0.5381	0.69	Hypo	0.00176818	136084224	136086808	0.2062	0.6646	Hypo	4.7534e-17	136084224	136086663	0.3506	0.6657	Hypo	1.5209e-09	136084224	136086808	0.4768	0.6806	Hypo	0.0003134	na	na	na
	6	OR2T5	NM_001004697	chr1:248649690-248652390:+	248651083	248652292	0.2411	0.721	Hypo	1.43086e-07	na	na	na	na	na	na	248651083	248652292	0.4813	0.7106	Hypo	0.0065572	248651083	248652292	0.5018	0.7435	Hypo	0.00092092	248651083	248652292	0.1104	0.7341	Hypo	6.7956e-08	248651083	248652292	0.3461	0.7517	Hypo	9.1266e-07	248651083	248652292	0.394	0.6946	Hypo	5.255e-05	na	na	na
	6	SSTR5	NM_001053	chr16:1126581-1129281:+	1127724	1129270	0.3812	0.6437	Hypo	5.4404e-10	na	na	na	na	na	na	1128689	1129161	0.2648	0.5155	Hypo	5.1594e-05	1127724	1129228	0.4279	0.6544	Hypo	5.0418e-06	1128689	1129270	0.1833	0.7238	Hypo	3.0792e-12	1127781	1128292	0.2919	0.4587	Hypo	0.00102202	1127792	1128292	0.1682	0.3854	Hypo	5.4072e-05	na	na	na
	7	TPO	NM_000547	chr2:1415033-1417733:+	1416847	1417512	0.4837	0.6502	Hypo	0.0024486	na	na	na	na	na	na	1415724	1416619	0.2047	0.6928	Hypo	0.00123406	1416847	1417512	0.4865	0.7139	Hypo	0.0010141	1416847	1417512	0.125	0.6869	Hypo	6.7956e-08	1416847	1417512	0.1505	0.7979	Hypo	6.7956e-08	1415067	1415513	0.2407	0.6205	Hypo	0.0029456	1416847	1417512	0.5041
	6	MYL5	NM_002477	chr4:669511-672211:+	na	na	na	na	na	na	na	na	na	na	na	na	671203	672176	0.2988	0.6656	Hypo	6.0274e-06	671203	672176	0.3249	0.6739	Hypo	2.6402e-07	671203	672176	0.1962	0.724	Hypo	1.64176e-10	671203	672176	0.2355	0.6719	Hypo	8.3244e-09	671203	672176	0.2447	0.734	Hypo	1.73934e-07	671203	672176	0.485
	6	ADORA2A	NM_000675	chr22:24821330-24824030:+	24822628	24823822	0.3407	0.5169	Hypo	0.00087488	na	na	na	na	na	na	24821331	24822333	0.3614	0.75	Hypo	1.9522e-06	24822628	24823830	0.4096	0.6219	Hypo	0.00074362	24821331	24822333	0.4368	0.7167	Hypo	2.7776e-05	24822628	24823731	0.144	0.5686	Hypo	4.7578e-09	24822628	24823640	0.2394	0.5435	Hypo	0.00061514	na	na	na
	6	LILRA5	NM_021250	chr19:54823909-54826609:-	54824832	54825573	0.5416	0.8043	Hypo	7.063e-07	na	na	na	na	na	na	54823928	54824275	0.1138	0.2968	Hypo	0.00994561	54824877	54825495	0.6083	0.8625	Hypo	9.5372e-06	54824832	54825257	0.1078	0.796	Hypo	3.1254e-08	54824832	54825573	0.2094	0.8495	Hypo	6.5476e-10	na	na	na	na	na	na	54824832	54825257	0.6191
[truncated: 3 more columns]
