# Supplementary material for: Global analysis of DNA methylation in hepatocellular carcinoma by a liquid hybridization capture-based bisulfite sequencing approach
Source: Clin Epigenetics. 2015 Aug 21;7(1):86. doi: 10.1186/s13148-015-0121-1 (PMC4546208; doi:10.1186/s13148-015-0121-1)
Supplement: Additional file 8: Table S4. — Summary of 93 DEGs shared by at least 6 paired HCC tissues. [file 13148_2015_121_MOESM8_ESM.xlsx]

## Sheet: Table S5
Supplementary Table S4. Summary of 93 DEGs shared by at least 6 paired HCC tissues
734_T-Expression	734_N-Expression	734_T-RPKM	734_N-RPKM	log2 Ratio(734_N/734_T)	Up-Down-Regulation(734_N/734_T)	P-value	FDR	849_T-Expression	849_N-Expression	849_T-RPKM	849_N-RPKM	log2 Ratio(849_N/849_T)	Up-Down-Regulation(849_N/849_T)	P-value	FDR	388_T-Expression	388_N-Expression	388_T-RPKM	388_N-RPKM	log2 Ratio(388_N/388_T)	Up-Down-Regulation(388_N/388_T)	P-value	FDR	203_T-Expression	203_N-Expression	203_T-RPKM	203_N-RPKM	log2 Ratio(203_N/203_T)	Up-Down-Regulation(203_N/203_T)	P-value	FDR	277_T-Expression	277_N-Expression	277_T-RPKM	277_N-RPKM	log2 Ratio(277_N/277_T)	Up-Down-Regulation(277_N/277_T)	P-value	FDR	706_T-Expression	706_N-Expression	706_T-RPKM	706_N-RPKM	log2 Ratio(706_N/706_T)	Up-Down-Regulation(706_N/706_T)	P-value	FDR
594	2181	5.4724	19.0932	1.80281	Down	1.54e-194	7e-193	41	2862	0.314836	31.0379	6.62329	Down	0	0	528	6119	4.68096	49.7594	3.41009	Down	0	0	172	1953	1.33523	16.5466	3.63138	Down	0	0	5	2230	0.0415265	19.9404	8.90745	Down	0	0	20	3361	0.20764	43.491	7.71049	Down	0	0
100	216	1.59709	3.27805	1.03739	Down	8.21e-10	2.76e-09	30	102	0.399356	1.91762	2.26357	Down	6.12e-17	1.29e-16	8	96	0.12295	1.35333	3.46037	Down	6.38e-19	1.15e-18	71	139	0.955486	2.04155	1.09536	Down	8.68e-08	1.39e-07	4	76	0.057591	1.1781	4.35447	Down	9.22e-20	1.88e-19	21	91	0.377954	2.04132	2.43322	Down	1.67e-15	3.39e-15
1169	2542	8.18031	16.9029	1.04704	Down	2.15e-100	5.33e-99	219	1118	1.27735	9.20933	2.84995	Down	9.52e-222	7.71e-221	674	4165	4.53863	25.7261	2.5029	Down	0	0	581	1804	3.42584	11.6093	1.76076	Down	2.72e-169	1.38e-168	164	2774	1.03458	18.8408	4.18675	Down	0	0	595	1863	4.69203	18.3108	1.96441	Down	1.76e-218	1.58e-217
948	2561	10.1166	25.9696	1.3601	Down	5.11e-152	1.85e-150	54	861	0.480317	10.8158	4.49301	Down	9.98e-255	9.14e-254	10	5345	0.102692	50.3472	8.93745	Down	0	0	1291	3487	11.6088	34.221	1.55966	Down	1.28e-273	9.2e-273	23	8155	0.221267	84.467	8.57645	Down	0	0	1182	6528	14.2145	97.8463	2.78315	Down	0	0
314	712	2.32673	5.01335	1.10747	Down	5.19e-32	4.37e-31	0	477	0	4.1607	12.0226	Down	3.16e-183	2.24e-182	55	2194	0.392183	14.3502	5.19339	Down	0	0	76	3088	0.474532	21.0431	5.4707	Down	0	0	16	93	0.106881	0.668864	2.64571	Down	6.62e-16	1.27e-15	862	1434	7.19802	14.9247	1.05203	Down	1.03e-66	3.98e-66
2291	5110	4.97332	10.5408	1.0837	Down	3.15e-211	1.51e-209	68	4728	0.123038	12.0817	6.61758	Down	0	0	961	15014	2.00749	28.7687	3.84103	Down	0	0	1084	3761	1.98283	7.50828	1.92092	Down	0	0	86	4717	0.1683	9.9386	5.88394	Down	0	0	131	5879	0.320466	17.9252	5.80568	Down	0	0
342	725	0.255126	0.513922	1.01034	Down	2.86e-28	2.16e-27	139	519	0.0864275	0.45575	2.39868	Down	1.72e-85	7.33e-85	301	1815	0.216075	1.19511	2.46754	Down	1.01e-235	4.8e-235	1279	3156	0.803959	2.16511	1.42925	Down	8.07e-218	4.85e-217	92	261	0.06187	0.188976	1.61089	Down	6.95e-23	1.48e-22	129	1677	0.108444	1.75712	4.01818	Down	0	0
31	97	0.745184	2.21566	1.57207	Down	1.48e-08	4.57e-08	12	178	0.240432	5.03677	4.3888	Down	4.13e-53	1.37e-52	0	126	0	2.67347	11.3845	Down	2.51e-36	5.29e-36	2	102	0.0405104	2.25485	5.79859	Down	2.99e-30	6.83e-30	0	181	0	4.22297	12.044	Down	3.48e-58	1.03e-57	2	120	0.0541777	4.05156	6.22463	Down	1.38e-39	4.08e-39
175	39	1.37486	0.291148	-2.23945	Up	1.56e-23	1.01e-22	84	23	0.550056	0.212705	-1.37073	Up	1.59e-05	2.48e-05	1306	19	9.87351	0.131757	-6.22761	Up	0	0	95	35	0.628894	0.252873	-1.3144	Up	1.25e-06	1.94e-06	137	20	0.970294	0.152506	-2.66956	Up	4.99e-21	1.03e-20	221	20	1.95659	0.220693	-3.14823	Up	2.93e-35	8.22e-35
44	12	0.30532	0.0791253	-1.94811	Up	5.46e-06	1.39e-05	87	18	0.503189	0.14703	-1.77499	Up	1.21e-07	2.04e-07	190	34	1.26872	0.20825	-2.60699	Up	9.41e-31	1.9e-30	55	16	0.321589	0.102103	-1.65519	Up	1.33e-05	2e-05	93	16	0.581768	0.107761	-2.43261	Up	2.16e-13	3.98e-13	164	9	1.28244	0.0877172	-3.86988	Up	2.95e-31	7.78e-31
67	10	0.155972	0.0221209	-2.81781	Up	2.14e-12	8.37e-12	3954	0	7.67216	0	-12.9054	Up	0	0	145	0	0.324825	0	-8.34352	Up	3.58e-47	8.15e-47	510	8	1.00041	0.0171269	-5.86819	Up	3.18e-130	1.38e-129	1340	12	2.81216	0.0271138	-6.69651	Up	0	0	17	0	0.0445974	0	-5.47889	Up	4.97e-05	7.55e-05
1453	420	21.7739	5.98069	-1.86422	Up	9.21e-145	3.22e-143	14975	270	187.045	4.76284	-5.29542	Up	0	0	16252	156	234.362	2.06347	-6.82752	Up	0	0	1844	132	23.2845	1.81912	-3.67806	Up	0	0	11604	430	156.763	6.25428	-4.64759	Up	0	0	3678	676	62.1115	14.2284	-2.12608	Up	0	0
561	223	2.43903	0.921276	-1.4046	Up	1.89e-38	1.91e-37	5083	217	18.4197	1.11057	-4.05188	Up	0	0	2118	136	8.86114	0.52191	-4.08562	Up	0	0	383	162	1.4031	0.647716	-1.11518	Up	8.85e-18	1.72e-17	808	232	3.16686	0.978994	-1.69368	Up	2.23e-66	6.97e-66	3095	85	15.1636	0.519054	-4.86859	Up	0	0
227	110	0.786426	0.362122	-1.11883	Up	5.43e-12	2.07e-11	837	59	2.41694	0.240611	-3.32841	Up	1.47e-124	7.94e-124	138	52	0.460066	0.159015	-1.53268	Up	4.47e-12	7.33e-12	340	85	0.992535	0.270811	-1.87383	Up	1.06e-32	2.49e-32	658	88	2.05505	0.295905	-2.79597	Up	5.02e-100	1.88e-99	1434	85	5.59848	0.413609	-3.75869	Up	2.02e-256	2.06e-255
985	488	5.5038	2.59106	-1.08689	Up	8.44e-45	9.62e-44	507	160	2.36126	1.05239	-1.16588	Up	3.33e-21	7.56e-21	678	205	3.64557	1.01107	-1.85026	Up	3.17e-69	8.15e-69	1043	297	4.91073	1.52615	-1.68604	Up	6e-84	2.05e-83	2363	185	11.9029	1.00331	-3.56848	Up	0	0	616	144	3.87879	1.13013	-1.77912	Up	7.54e-50	2.5e-49
377	127	1.3303	0.425837	-1.64338	Up	7.79e-33	6.7e-32	267	17	0.785288	0.0706136	-3.4752	Up	3.15e-42	9.37e-42	222	2	0.753826	0.00622933	-6.91901	Up	5.48e-68	1.4e-67	307	35	0.912814	0.113577	-3.00664	Up	1.22e-50	3.35e-50	4319	62	13.739	0.212343	-6.01574	Up	0	0	146	27	0.580564	0.133817	-2.11719	Up	7.04e-16	1.44e-15
503	197	2.67375	0.995062	-1.42601	Up	2.07e-35	1.93e-34	32	4	0.141779	0.025029	-2.50197	Up	9.85e-05	0.000148917	696	4	3.56018	0.0187679	-7.56754	Up	1e-214	4.47e-214	142	5	0.636029	0.0244421	-4.70165	Up	1.17e-33	2.76e-33	1861	32	8.91792	0.165098	-5.75532	Up	0	0	30	1	0.179706	0.00746608	-4.58915	Up	3.47e-07	5.7e-07
839	421	5.06795	2.41648	-1.0685	Up	2.09e-37	2.06e-36	908	207	4.57157	1.47188	-1.63503	Up	7.9e-60	2.8e-59	1306	191	7.59143	1.01837	-2.89811	Up	4.39e-226	2.03e-225	1053	283	5.35962	1.57207	-1.76946	Up	1.57e-90	5.55e-90	1870	123	10.183	0.72113	-3.81976	Up	0	0	917	152	6.24207	1.2896	-2.27511	Up	3.76e-100	1.91e-99
200	92	1.10829	0.484443	-1.19394	Up	9.41e-12	3.55e-11	229	80	1.05771	0.521849	-1.01925	Up	1.28e-08	2.23e-08	450	32	2.39964	0.156522	-3.93838	Up	7.76e-104	2.37e-103	213	69	0.994577	0.351632	-1.50002	Up	8.68e-16	1.64e-15	222	46	1.10902	0.247411	-2.16431	Up	2.78e-26	6.17e-26	334	22	2.08573	0.171232	-3.60653	Up	5.28e-59	1.91e-58
291	144	4.52443	2.12747	-1.0886	Up	2.23e-14	9.73e-14	1708	35	22.1344	0.640575	-5.11078	Up	0	0	2003	23	29.9683	0.315647	-6.56898	Up	0	0	1664	37	21.8002	0.52904	-5.36482	Up	0	0	615	34	8.62006	0.513083	-4.07043	Up	3.86e-130	1.66e-129	500	13	8.76052	0.283892	-4.9476	Up	9.03e-108	4.82e-107
2103	972	3.18534	1.39899	-1.18707	Up	1.37e-107	3.61e-106	2751	410	3.47309	0.731023	-2.24823	Up	6.32e-269	6.03e-268	1552	479	2.26213	0.640405	-1.82063	Up	1.09e-152	4e-152	1810	522	2.3101	0.727114	-1.6677	Up	3.98e-142	1.8e-141	1555	149	2.1233	0.219048	-3.27698	Up	1.6e-273	1.05e-272	3126	616	5.33573	1.3105	-2.02557	Up	1.2e-291	1.37e-290
223	81	1.20864	0.417166	-1.53469	Up	2.63e-18	1.39e-17	369	7	1.66697	0.0446603	-5.22209	Up	8.24e-75	3.26e-74	145	4	0.756259	0.0191362	-5.3045	Up	5.5e-41	1.2e-40	56	7	0.25575	0.0348904	-2.87383	Up	6.47e-10	1.09e-09	134	0	0.654729	0	-9.35475	Up	6.12e-39	1.54e-38	70	2	0.427543	0.0152252	-4.81154	Up	7.39e-16	1.51e-15
212	99	1.06883	0.474284	-1.17221	Up	4.66e-12	1.79e-11	348	69	1.46238	0.409499	-1.83639	Up	9.01e-28	2.25e-27	480	68	2.32875	0.302611	-2.94402	Up	1.39e-85	3.89e-85	444	185	1.88621	0.857749	-1.13687	Up	5.86e-21	1.2e-20	499	162	2.26797	0.79273	-1.5165	Up	9.27e-36	2.27e-35	369	135	2.09647	0.955973	-1.13292	Up	2.44e-16	5.05e-16
228	100	0.599085	0.24968	-1.26268	Up	2.81e-14	1.22e-13	4069	107	8.91148	0.330954	-4.75096	Up	0	0	157	21	0.396974	0.0487052	-3.0269	Up	7.98e-30	1.6e-29	84	13	0.185981	0.0314132	-2.56571	Up	8.59e-13	1.54e-12	241	94	0.570866	0.239728	-1.25175	Up	6.88e-14	1.28e-13	2849	25	8.43596	0.0922641	-6.51464	Up	0	0
213	112	1.30622	0.65266	-1.001	Up	1.08e-09	3.62e-09	259	67	1.32387	0.483664	-1.45269	Up	1.49e-15	3.06e-15	822	57	4.85087	0.308543	-3.9747	Up	1.33e-189	5.53e-189	610	111	3.15212	0.626003	-2.33208	Up	2.66e-75	8.61e-75	194	61	1.07252	0.363083	-1.56263	Up	1.99e-15	3.8e-15	474	65	3.27571	0.559875	-2.54863	Up	9.13e-60	3.33e-59
221	43	1.63674	0.302613	-2.43528	Up	2.79e-32	2.37e-31	485	17	2.99391	0.148207	-4.33635	Up	1.2e-88	5.24e-88	417	0	2.9719	0	-11.5372	Up	2.9e-134	9.93e-134	437	28	2.72713	0.190705	-3.83797	Up	3.28e-88	1.15e-87	774	14	5.16766	0.100636	-5.68229	Up	2.17e-196	1.18e-195	34	7	0.283763	0.0728158	-1.96236	Up	0.000270162	0.000396733
173	91	0.358005	0.178943	-1.00048	Up	4.02e-08	1.21e-07	178	60	0.307024	0.146159	-1.07081	Up	1.85e-07	3.1e-07	224	43	0.446068	0.0785443	-2.50568	Up	1.85e-34	3.84e-34	505	94	0.880583	0.17889	-2.29938	Up	1.33e-61	3.95e-61	402	108	0.749952	0.216923	-1.78962	Up	1.96e-36	4.82e-36	366	113	0.853519	0.328444	-1.37778	Up	1.99e-21	4.48e-21
129	58	0.96811	0.413613	-1.22689	Up	2.31e-08	7.06e-08	1983	2	12.4041	0.0176683	-9.45544	Up	0	0	36	10	0.259984	0.0662426	-1.97259	Up	2.86e-05	4.04e-05	145	2	0.916934	0.0138032	-6.05374	Up	2.92e-38	7.2e-38	30	0	0.202965	0	-7.66508	Up	2.86e-09	4.83e-09	115	6	0.972572	0.0632449	-3.94278	Up	1.41e-22	3.26e-22
517	212	0.752185	0.29309	-1.35974	Up	6.28e-34	5.59e-33	1958	149	2.37441	0.255183	-3.21797	Up	1.73e-280	1.69e-279	479	80	0.670624	0.102737	-2.70655	Up	3.11e-78	8.38e-78	484	59	0.593355	0.0789408	-2.91005	Up	2.03e-76	6.63e-76	400	46	0.524636	0.0649576	-3.01375	Up	3.09e-66	9.63e-66	903	70	1.48051	0.143045	-3.37156	Up	3.06e-148	2.04e-147
108	46	1.20549	0.487897	-1.30497	Up	8.24e-08	2.42e-07	47	10	0.437267	0.131393	-1.73463	Up	0.000149365	0.000224198	409	6	4.39312	0.0591145	-6.21559	Up	1.5e-120	4.87e-120	62	10	0.583132	0.102649	-2.5061	Up	1.49e-09	2.5e-09	496	6	4.99098	0.0650023	-6.26269	Up	8.97e-131	3.88e-130	61	10	0.767288	0.156776	-2.29107	Up	5.58e-08	9.41e-08
58	24	0.251465	0.0988761	-1.34666	Up	5.98e-05	0.000137648	488	12	1.76351	0.0612437	-4.84774	Up	4.92e-95	2.22e-94	327	48	1.36429	0.183693	-2.89278	Up	8.44e-58	2.04e-57	198	19	0.723352	0.0757563	-3.25526	Up	1.11e-35	2.68e-35	71	9	0.277506	0.037873	-2.87328	Up	2.4e-12	4.34e-12	148	23	0.723103	0.140061	-2.36815	Up	3.35e-18	7.18e-18
550	237	4.2686	1.74784	-1.28819	Up	3.07e-33	2.68e-32	126	32	0.815083	0.29235	-1.47925	Up	1.95e-08	3.37e-08	66	2	0.49292	0.0137011	-5.16899	Up	4.62e-19	8.35e-19	4052	22	26.4989	0.157022	-7.39882	Up	0	0	2336	26	16.344	0.195855	-6.38284	Up	0	0	119	4	1.04078	0.0436035	-4.57707	Up	1.53e-25	3.7e-25
304	159	2.89537	1.43899	-1.00869	Up	2.25e-13	9.28e-13	256	38	2.03226	0.426035	-2.25404	Up	1.47e-26	3.62e-26	3267	581	29.9426	4.88439	-2.61595	Up	0	0	254	102	2.03845	0.893402	-1.19009	Up	1.83e-13	3.32e-13	161	23	1.38236	0.212616	-2.70081	Up	9.3e-25	2.02e-24	352	29	3.778	0.387943	-3.28371	Up	2.02e-57	7.21e-57
729	357	4.34757	2.0231	-1.10364	Up	2.12e-34	1.93e-33	2286	325	11.3633	2.28157	-2.31628	Up	7.42e-232	6.26e-231	1353	222	7.76473	1.16862	-2.73212	Up	6.15e-220	2.79e-219	651	283	3.27141	1.55211	-1.07569	Up	1.41e-27	3.13e-27	2266	192	12.1827	1.11137	-3.45442	Up	0	0	1317	243	8.85103	2.03547	-2.12048	Up	2.58e-131	1.58e-130
303	148	1.22967	0.570738	-1.10737	Up	2.75e-15	1.26e-14	2463	16	8.3314	0.0764356	-6.76817	Up	0	0	1345	68	5.25262	0.243588	-4.43052	Up	0	0	2194	54	7.50268	0.201537	-5.21829	Up	0	0	465	84	1.70122	0.330873	-2.36222	Up	3.61e-59	1.07e-58	827	29	3.78215	0.165303	-4.51602	Up	1.58e-168	1.15e-167
1144	284	3.11277	0.734294	-2.08377	Up	2.44e-132	7.74e-131	1539	134	3.49035	0.429197	-3.02366	Up	2.29e-208	1.78e-207	915	204	2.39581	0.489952	-2.2898	Up	6.22e-122	2.03e-121	272	116	0.623627	0.290265	-1.10331	Up	7.45e-13	1.33e-12	1386	165	3.39976	0.435755	-2.96384	Up	1.36e-221	7.95e-221	1241	135	3.80524	0.515934	-2.88273	Up	3.51e-175	2.63e-174
158	83	0.763777	0.381258	-1.00239	Up	1.49e-07	4.28e-07	92	31	0.370686	0.176401	-1.07134	Up	0.000191592	0.000286165	384	40	1.78628	0.170676	-3.38763	Up	1.46e-78	3.95e-78	333	11	1.3564	0.048901	-4.79378	Up	4.98e-78	1.64e-77	286	16	1.24635	0.0750702	-4.05332	Up	3.8e-61	1.14e-60	162	16	0.882497	0.108635	-3.02211	Up	2.87e-25	6.89e-25
131	52	1.18062	0.445322	-1.40663	Up	3.89e-10	1.34e-09	246	4	1.84792	0.0424357	-5.44448	Up	3.63e-51	1.19e-50	186	12	1.61311	0.0954606	-4.07879	Up	6.59e-45	1.48e-44	425	9	3.22749	0.074593	-5.43523	Up	1.79e-105	6.83e-105	151	23	1.22682	0.20119	-2.6083	Up	1.72e-22	3.64e-22	148	24	1.50311	0.303802	-2.30675	Up	1.09e-17	2.3e-17
181	94	1.32586	0.654302	-1.0189	Up	1.19e-08	3.7e-08	1076	35	6.56963	0.3018	-4.44415	Up	7.79e-198	5.83e-197	801	36	5.64627	0.232769	-4.60033	Up	4.86e-204	2.11e-203	1740	45	10.74	0.303143	-5.14685	Up	0	0	431	60	2.84617	0.426588	-2.73811	Up	1.13e-64	3.48e-64	463	28	3.82199	0.288083	-3.72977	Up	2.18e-83	9.7e-83
55	17	0.370872	0.108928	-1.76754	Up	1.86e-06	4.94e-06	591	149	3.32167	1.18271	-1.48982	Up	8.78e-35	2.4e-34	1467	7	9.5192	0.0416641	-7.83589	Up	0	0	361	15	2.05118	0.0930181	-4.4628	Up	4.7e-81	1.57e-80	632	8	3.84186	0.0523587	-6.19723	Up	1.02e-165	5.02e-165	279	20	2.12009	0.189422	-3.48445	Up	3.58e-48	1.16e-47
141	71	0.83805	0.400996	-1.06345	Up	1.9e-07	5.42e-07	76	2	0.376507	0.013993	-4.7499	Up	1.37e-15	2.82e-15	1229	15	7.0293	0.0786946	-6.48097	Up	0	0	22	4	0.110182	0.0218638	-2.33326	Up	0.000706478	0.000988294	440	21	2.35759	0.121146	-4.2825	Up	7.86e-97	2.89e-96	63	18	0.421969	0.150267	-1.48961	Up	3.5e-05	5.35e-05
42	16	0.202059	0.073144	-1.46596	Up	0.000280698	0.000601797	89	18	0.356884	0.101937	-1.80778	Up	5.94e-08	1.01e-07	23351	28	108.104	0.118902	-9.82844	Up	0	0	335	21	1.35803	0.0929101	-3.86953	Up	2.16e-68	6.7e-68	46	11	0.199503	0.051364	-1.95758	Up	7.54e-06	1.15e-05	556	8	3.01434	0.0540577	-5.8012	Up	2.44e-128	1.47e-127
168	69	0.400019	0.156117	-1.35744	Up	5.12e-12	1.96e-11	192	59	0.381049	0.165369	-1.20429	Up	2.73e-09	4.84e-09	778	22	1.78263	0.0462377	-5.26879	Up	2.34e-213	1.04e-212	511	16	1.02524	0.0350354	-4.87101	Up	5.18e-120	2.14e-119	201	14	0.431451	0.0323547	-3.73715	Up	6.57e-41	1.69e-40	282	34	0.756674	0.113708	-2.73434	Up	6.14e-39	1.8e-38
20	2	0.0644243	0.00612182	-3.39557	Up	4.02e-05	9.42e-05	291	68	0.781307	0.257846	-1.59938	Up	1.18e-19	2.61e-19	1109	77	3.43764	0.218934	-3.97285	Up	4.27e-255	2.14e-254	412	0	1.11828	0	-10.1271	Up	4.44e-117	1.81e-116	113	14	0.328142	0.0437709	-2.90628	Up	4.32e-19	8.72e-19	802	2	2.91127	0.00904876	-8.32971	Up	4.74e-201	3.95e-200
95	40	0.413282	0.165353	-1.32157	Up	3.86e-07	1.08e-06	475	19	1.72236	0.0972987	-4.14583	Up	2.23e-84	9.4e-84	1879	37	7.86609	0.142078	-5.79089	Up	0	0	622	13	2.28007	0.0520093	-5.45416	Up	5.93e-154	2.83e-153	438	8	1.71775	0.0337793	-5.66824	Up	1.25e-111	4.98e-111	158	11	0.774583	0.0672131	-3.52661	Up	3.86e-28	9.74e-28
351	141	1.85947	0.709791	-1.38942	Up	2.76e-24	1.83e-23	398	56	1.75741	0.349221	-2.33124	Up	4.71e-42	1.4e-41	326	50	1.66191	0.233805	-2.82947	Up	2.44e-56	5.85e-56	830	70	3.70505	0.341031	-3.44152	Up	5.62e-152	2.66e-151	145	45	0.692489	0.231383	-1.58151	Up	4.54e-12	8.15e-12	258	49	1.54024	0.3646	-2.07877	Up	2.16e-26	5.3e-26
217	60	0.480167	0.126158	-1.92831	Up	4.89e-24	3.23e-23	123	11	0.226854	0.0286521	-2.98505	Up	9.36e-18	2e-17	103	12	0.219321	0.0234378	-3.22613	Up	3.12e-21	5.77e-21	63	22	0.117465	0.0447683	-1.39168	Up	3.95e-05	5.83e-05	46	2	0.0917602	0.00429537	-4.41702	Up	2.23e-11	3.94e-11	165	14	0.411439	0.0435111	-3.24122	Up	2.33e-27	5.81e-27
56	25	0.356134	0.151076	-1.23714	Up	0.0002226	0.000481002	75	12	0.397553	0.0898334	-2.14583	Up	2.88e-08	4.95e-08	144	17	0.881247	0.0954283	-3.20706	Up	5.62e-29	1.12e-28	110	34	0.589459	0.198847	-1.56773	Up	2.59e-09	4.32e-09	93	8	0.533178	0.0493802	-3.43261	Up	2.12e-18	4.24e-18	61	16	0.437164	0.142917	-1.61299	Up	1.62e-05	2.51e-05
229	111	0.961198	0.442722	-1.11843	Up	4.45e-12	1.71e-11	371	115	1.29796	0.568206	-1.19175	Up	2.03e-16	4.24e-16	455	66	1.8378	0.244525	-2.90992	Up	2.92e-80	7.97e-80	599	105	2.11855	0.405305	-2.386	Up	5.71e-76	1.86e-75	1593	161	6.02777	0.655905	-3.20007	Up	4.61e-274	3.04e-273	514	57	2.43125	0.33604	-2.85499	Up	7.71e-73	3.15e-72
84	24	0.271327	0.073664	-1.881	Up	7e-10	2.37e-09	77	16	0.207306	0.0608365	-1.76876	Up	7.08e-07	1.16e-06	145	11	0.450703	0.0313623	-3.84507	Up	7.46e-34	1.54e-33	291	19	0.79203	0.0564394	-3.81078	Up	6.33e-59	1.84e-58	776	35	2.25964	0.109728	-4.36408	Up	1.1e-171	5.52e-171	133	13	0.484121	0.0589788	-3.0371	Up	4.45e-21	9.99e-21
178	92	0.813818	0.399693	-1.02582	Up	1.31e-08	4.06e-08	216	23	0.823133	0.123784	-2.7333	Up	9.56e-28	2.39e-27	500	43	2.19982	0.173532	-3.66411	Up	7.52e-109	2.34e-108	632	25	2.43478	0.105115	-4.53376	Up	3.8e-142	1.72e-141	141	12	0.581153	0.0532508	-3.44804	Up	2.52e-27	5.65e-27	240	34	1.23654	0.218336	-2.50168	Up	2.09e-30	5.46e-30
36	9	0.451969	0.107369	-2.07364	Up	1.93e-05	4.65e-05	82	19	0.858082	0.280796	-1.61159	Up	1.59e-06	2.57e-06	353	6	4.26472	0.0664906	-6.00316	Up	5.34e-103	1.62e-102	59	9	0.624157	0.103912	-2.58655	Up	1.98e-09	3.31e-09	156	9	1.76561	0.10967	-4.00893	Up	1.02e-33	2.44e-33	129	6	1.82509	0.105803	-4.10852	Up	7.15e-26	1.74e-25
192	92	1.32448	0.603062	-1.13505	Up	1.43e-10	5.05e-10	273	28	1.56969	0.22737	-2.78737	Up	2.23e-35	6.14e-35	628	33	4.16882	0.200937	-4.37482	Up	2.47e-155	9.12e-155	387	59	2.24952	0.374292	-2.58738	Up	2.33e-54	6.56e-54	264	21	1.64177	0.140605	-3.54553	Up	4.19e-51	1.17e-50	173	60	1.34486	0.581345	-1.20999	Up	3.64e-09	6.37e-09
652	306	11.3527	5.06294	-1.16499	Up	1.32e-33	1.17e-32	1708	378	24.7883	7.74771	-1.67782	Up	5.04e-115	2.57e-114	871	187	14.5941	2.87405	-2.34423	Up	1.73e-119	5.6e-119	1050	209	15.4055	3.34667	-2.20265	Up	8.09e-120	3.34e-119	2075	119	32.5711	2.01111	-4.01753	Up	0	0	2307	141	45.2676	3.44833	-3.71451	Up	0	0
50	15	0.158309	0.0451293	-1.81061	Up	3.87e-06	9.96e-06	50	8	0.131952	0.0298166	-2.14583	Up	6.79e-06	1.08e-05	49	20	0.149294	0.0558946	-1.41738	Up	0.000107794	0.000149027	247	28	0.658975	0.0815287	-3.01484	Up	3.82e-41	9.71e-41	42	4	0.119881	0.0122923	-3.28577	Up	1.15e-08	1.9e-08	176	28	0.627969	0.124519	-2.33433	Up	4.75e-21	1.07e-20
162	82	1.02103	0.491096	-1.05594	Up	2.81e-08	8.55e-08	198	14	1.04015	0.103868	-3.32397	Up	1.55e-30	4e-30	166	38	1.00679	0.211401	-2.25171	Up	5.33e-23	1e-22	156	58	0.828479	0.336175	-1.30125	Up	6.52e-10	1.1e-09	83	33	0.471589	0.201871	-1.2241	Up	1.7e-05	2.55e-05	267	53	1.89636	0.469177	-2.01503	Up	2.95e-26	7.2e-26
368	189	1.25485	0.612402	-1.03496	Up	1.69e-16	8.19e-16	3747	122	10.6497	0.489705	-4.44275	Up	0	0	3053	59	10.018	0.177582	-5.81796	Up	0	0	747	121	2.14635	0.379442	-2.49993	Up	1.74e-99	6.48e-99	876	102	2.69285	0.337584	-2.99581	Up	3.15e-142	1.42e-141	1178	79	4.52666	0.378364	-3.5806	Up	6.05e-203	5.1e-202
396	168	1.2385	0.499276	-1.31068	Up	5.27e-25	3.6e-24	1668	49	4.34816	0.180396	-4.59116	Up	0	0	1710	25	5.14643	0.069015	-6.22052	Up	0	0	1974	49	5.20215	0.140933	-5.20603	Up	0	0	709	31	1.99899	0.0941023	-4.4089	Up	5.03e-158	2.39e-157	713	61	2.51292	0.26796	-3.22928	Up	5.41e-113	3e-112
72	23	0.349972	0.106233	-1.72001	Up	8.24e-08	2.42e-07	107	8	0.433504	0.0457743	-3.24344	Up	9.56e-17	2.01e-16	88	20	0.411617	0.0858091	-2.2621	Up	6.36e-13	1.06e-12	112	17	0.458727	0.0759915	-2.59372	Up	8.38e-17	1.61e-16	67	26	0.293589	0.122663	-1.2591	Up	8e-05	0.000117158	71	16	0.388909	0.109235	-1.832	Up	3.57e-07	5.86e-07
2683	800	9.89624	2.80395	-1.81942	Up	5.79e-257	3.31e-255	518	6	1.59253	0.0260514	-5.93382	Up	6.22e-110	3.08e-109	82	14	0.291054	0.0455806	-2.67479	Up	1.93e-14	3.29e-14	215	30	0.668226	0.101762	-2.71513	Up	1.79e-32	4.18e-32	21183	169	70.437	0.605026	-6.86319	Up	0	0	171	8	0.710779	0.0414456	-4.10011	Up	7.58e-34	2.08e-33
222	116	0.728606	0.361766	-1.01008	Up	3.59e-10	1.24e-09	382	83	1.04499	0.320663	-1.70436	Up	1.48e-27	3.68e-27	964	94	3.04457	0.272314	-3.4829	Up	1.75e-199	7.5e-199	635	147	1.7561	0.443683	-1.98477	Up	2.91e-64	8.82e-64	550	76	1.62729	0.242098	-2.74881	Up	2.07e-82	7.08e-82	516	111	1.90844	0.511684	-1.89907	Up	9.74e-46	3.09e-45
33	4	0.0525849	0.00605672	-3.11804	Up	2.76e-07	7.79e-07	1850	31	2.45713	0.0581486	-5.40108	Up	0	0	254	8	0.389484	0.0112523	-5.11328	Up	1.29e-69	3.34e-69	156	10	0.209463	0.0146542	-3.83731	Up	2.14e-32	5e-32	59	10	0.0847545	0.0154662	-2.45417	Up	4.91e-09	8.22e-09	854	31	1.53353	0.0693822	-4.46615	Up	8.18e-173	6.05e-172
804	393	2.14782	0.997619	-1.10631	Up	6.59e-38	6.58e-37	8099	191	18.0336	0.600628	-4.90807	Up	0	0	1068	123	2.7455	0.290034	-3.24278	Up	5.8e-207	2.54e-206	725	303	1.63198	0.744388	-1.1325	Up	5.05e-33	1.19e-32	256	118	0.616517	0.305958	-1.01081	Up	7.87e-11	1.38e-10	8671	81	26.1035	0.303924	-6.42439	Up	0	0
116	33	0.472124	0.127627	-1.88723	Up	3.51e-13	1.43e-12	3788	156	12.8504	0.7474	-4.10379	Up	0	0	194	11	0.759817	0.0395178	-4.26508	Up	3.24e-48	7.44e-48	62	19	0.21263	0.0711159	-1.5801	Up	7.53e-06	1.14e-05	468	12	1.71715	0.0474042	-5.17886	Up	1.41e-114	5.69e-114	1898	9	8.70528	0.0514493	-7.4026	Up	0	0
143	49	3.55265	1.15676	-1.61881	Up	3.94e-13	1.6e-12	203	8	4.2036	0.233958	-4.16731	Up	6.05e-37	1.69e-36	428	40	10.2322	0.87716	-3.54413	Up	7.3e-91	2.1e-90	317	27	6.63607	0.616873	-3.42728	Up	7.96e-59	2.32e-58	136	29	3.04592	0.699281	-2.12294	Up	2.7e-16	5.2e-16	152	11	4.25548	0.383838	-3.47075	Up	8.82e-27	2.18e-26
192	85	0.396799	0.166924	-1.24922	Up	4.52e-12	1.74e-11	724	51	1.24715	0.124071	-3.32939	Up	5.47e-108	2.68e-107	522	53	1.03812	0.0966826	-3.42458	Up	3.18e-107	9.84e-107	921	64	1.60385	0.121637	-3.72089	Up	1e-179	5.3e-179	1043	89	1.9432	0.178524	-3.44424	Up	2.1e-192	1.13e-191	2464	50	5.73851	0.145137	-5.30519	Up	0	0
143	61	0.596668	0.241856	-1.30278	Up	6.96e-10	2.36e-09	225	32	0.782507	0.157173	-2.31575	Up	3.11e-24	7.41e-24	312	19	1.25274	0.0699766	-4.16207	Up	2.11e-75	5.6e-75	395	15	1.38877	0.0575577	-4.59265	Up	4.36e-90	1.54e-89	107	39	0.40248	0.157943	-1.34952	Up	1.33e-07	2.15e-07	132	21	0.620668	0.123071	-2.33433	Up	3.95e-16	8.13e-16
3523	1822	14.2114	6.984	-1.02493	Up	1.98e-141	6.67e-140	11421	2058	38.4006	9.7724	-1.97434	Up	0	0	4349	2117	16.882	7.53787	-1.16326	Up	1.45e-217	6.55e-217	6178	2497	20.9995	9.26316	-1.18078	Up	3.44e-286	2.57e-285	8932	2303	32.4816	9.01689	-1.84892	Up	0	0	7478	1363	33.9938	7.72254	-2.13812	Up	0	0
407	182	0.369071	0.156826	-1.23474	Up	1.63e-23	1.06e-22	321	92	0.242622	0.0982052	-1.30484	Up	2.42e-16	5.05e-16	135	45	0.117804	0.036019	-1.70956	Up	1.28e-13	2.15e-13	846	160	0.64643	0.133429	-2.27642	Up	7.99e-101	2.99e-100	1806	72	1.47638	0.0633704	-4.54211	Up	0	0	1371	86	1.40101	0.109535	-3.677	Up	4.95e-241	4.81e-240
2201	891	6.90361	2.65561	-1.37831	Up	1.5e-141	5.08e-140	2751	475	7.1921	1.7538	-2.03593	Up	5.76e-238	4.96e-237	470	180	1.41861	0.498347	-1.50926	Up	1.09e-36	2.3e-36	1895	790	5.00842	2.27876	-1.13611	Up	6.09e-84	2.08e-83	1586	287	4.4846	0.873727	-2.35972	Up	2.56e-197	1.4e-196	1818	217	6.42597	0.955994	-2.74884	Up	1.66e-243	1.62e-242
351	173	1.57764	0.738885	-1.09434	Up	3.62e-17	1.81e-16	1193	104	4.4694	0.550256	-3.02191	Up	7.92e-162	5.13e-161	402	20	1.73874	0.0793474	-4.45372	Up	3.75e-101	1.13e-100	428	86	1.62099	0.355479	-2.18903	Up	1.74e-49	4.71e-49	414	11	1.67751	0.0479878	-5.12751	Up	4.94e-101	1.86e-100	322	27	1.63097	0.170452	-3.25829	Up	2.69e-52	9.14e-52
2320	992	10.1618	4.12882	-1.29936	Up	2.61e-136	8.5e-135	5862	479	21.4012	2.46973	-3.11526	Up	0	0	6448	263	27.178	1.01681	-4.74031	Up	0	0	1813	646	6.69139	2.60214	-1.36261	Up	3.34e-106	1.28e-105	2071	180	8.17763	0.765232	-3.41771	Up	0	0	1714	452	8.46024	2.78074	-1.60523	Up	1.24e-117	7.1e-117
87	32	0.549805	0.192163	-1.51659	Up	7.14e-08	2.11e-07	422	12	2.22285	0.0892691	-4.63811	Up	1.97e-80	8.09e-80	330	2	2.00684	0.0111563	-7.49092	Up	3.15e-102	9.56e-102	671	14	3.57311	0.0813641	-5.45665	Up	5.31e-166	2.66e-165	531	4	3.02515	0.024535	-6.94602	Up	6.21e-144	2.82e-143	68	8	0.484269	0.0710098	-2.76972	Up	1.68e-10	3.04e-10
882	426	3.34073	1.53325	-1.12357	Up	2e-42	2.17e-41	1225	170	3.86739	0.757971	-2.35114	Up	2.74e-127	1.5e-126	1096	393	3.99478	1.31392	-1.60424	Up	7.05e-91	2.02e-90	782	287	2.49583	0.999702	-1.31995	Up	1.11e-44	2.93e-44	2460	389	8.39986	1.43008	-2.55427	Up	0	0	4143	70	17.6838	0.3724	-5.56943	Up	0	0
1027	510	17.4719	8.2446	-1.08351	Up	2.07e-46	2.44e-45	2154	633	30.5438	12.6766	-1.26871	Up	1.86e-96	8.48e-96	1676	208	27.438	3.12345	-3.13496	Up	0	0	1445	259	20.7144	4.05214	-2.35388	Up	6.99e-178	3.67e-177	383	128	5.87397	2.11357	-1.47465	Up	9.29e-27	2.07e-26	1851	119	35.4866	2.84351	-3.64153	Up	0	0
38	14	0.331649	0.116106	-1.51422	Up	0.000406996	0.000855517	42	8	0.30553	0.0821895	-1.89429	Up	0.000147957	0.000222118	367	16	3.08227	0.123259	-4.64423	Up	7.2e-95	2.1e-94	266	22	1.9562	0.176577	-3.46968	Up	4.07e-50	1.11e-49	155	6	1.21953	0.0508259	-4.58462	Up	1.86e-36	4.57e-36	329	4	3.23579	0.0490337	-6.0442	Up	1.53e-77	6.49e-77
72	20	1.55079	0.409338	-1.92164	Up	7.2e-09	2.27e-08	143	2	2.56724	0.0507087	-5.66184	Up	1.23e-30	3.17e-30	463	2	9.59648	0.0380237	-7.97946	Up	1.6e-144	5.68e-144	404	19	7.33226	0.376349	-4.28412	Up	3.15e-88	1.1e-87	97	21	1.88346	0.439014	-2.10105	Up	7.11e-12	1.27e-11	132	12	3.20394	0.363029	-3.14169	Up	1.45e-21	3.28e-21
104	54	1.32458	0.653535	-1.0192	Up	1.58e-05	3.85e-05	93	5	0.98727	0.0749627	-3.7192	Up	2.63e-16	5.48e-16	120	8	1.47074	0.0899367	-4.03149	Up	3.21e-29	6.39e-29	195	12	2.09273	0.140553	-3.8962	Up	1.32e-40	3.33e-40	186	19	2.13561	0.234874	-3.18468	Up	3.01e-33	7.19e-33	95	14	1.3635	0.250444	-2.44476	Up	1.48e-12	2.8e-12
105	31	0.699324	0.196192	-1.83369	Up	1.18e-11	4.43e-11	817	20	4.53544	0.156801	-4.85423	Up	2.86e-158	1.83e-157	364	9	2.33292	0.0529096	-5.46246	Up	2.83e-102	8.6e-102	624	21	3.50194	0.128624	-4.76692	Up	1.65e-144	7.56e-144	128	20	0.768533	0.129288	-2.57153	Up	5.33e-19	1.08e-18	205	2	1.53862	0.0187093	-6.36174	Up	1.72e-49	5.67e-49
681	342	5.80328	2.76938	-1.0673	Up	1.27e-30	1.02e-29	1437	256	10.2069	2.56801	-1.99081	Up	1.06e-121	5.61e-121	1172	320	9.61089	2.40702	-1.99742	Up	5.3e-131	1.8e-130	2831	399	20.3283	3.12691	-2.70068	Up	0	0	2886	585	22.1711	4.8386	-2.19602	Up	0	0	1226	223	11.7735	2.66913	-2.1411	Up	7.71e-124	4.53e-123
91	29	0.512539	0.155208	-1.72346	Up	1.5e-09	4.98e-09	83	18	0.389648	0.119341	-1.70708	Up	4.93e-07	8.14e-07	136	23	0.737113	0.114345	-2.6885	Up	3.68e-23	6.94e-23	126	22	0.597986	0.113952	-2.39168	Up	3.31e-17	6.39e-17	120	17	0.609299	0.0929335	-2.71288	Up	6.86e-19	1.38e-18	139	44	0.882245	0.348079	-1.34177	Up	1.05e-08	1.81e-08
435	225	0.777808	0.382293	-1.02474	Up	6.14e-19	3.33e-18	1006	148	1.49931	0.311513	-2.26693	Up	1.76e-100	8.25e-100	445	96	0.76569	0.151516	-2.33729	Up	1.08e-61	2.66e-61	1111	185	1.67391	0.304208	-2.46009	Up	2.02e-144	9.26e-144	2101	171	3.38667	0.296768	-3.51246	Up	0	0	2229	91	4.4914	0.228541	-4.29664	Up	0	0
74	32	0.446803	0.183597	-1.2831	Up	1.22e-05	3.01e-05	1308	58	6.58265	0.412234	-3.99714	Up	5.86e-224	4.79e-223	600	35	3.48614	0.186533	-4.22413	Up	4.91e-145	1.74e-144	490	16	2.49296	0.0888423	-4.81047	Up	2.29e-114	9.22e-114	1387	25	7.54962	0.146508	-5.68735	Up	0	0	693	14	4.71527	0.118728	-5.31161	Up	5.59e-154	3.82e-153
1225	615	20.2771	9.67332	-1.06777	Up	9.18e-54	1.23e-52	3655	53	50.4273	1.03271	-5.6097	Up	0	0	1368	19	21.7904	0.277604	-6.29452	Up	0	0	287	31	4.00301	0.471897	-3.08454	Up	1.33e-48	3.59e-48	8963	69	133.748	1.10855	-6.91469	Up	0	0	1557	4	29.0434	0.092997	-8.28681	Up	0	0
245	115	1.49985	0.668977	-1.16479	Up	1.38e-13	5.75e-13	641	57	3.27077	0.41076	-2.99326	Up	6.3e-87	2.71e-86	205	38	1.20766	0.205338	-2.55615	Up	2.3e-32	4.7e-32	433	80	2.2336	0.450389	-2.31013	Up	2.4e-53	6.71e-53	136	42	0.75056	0.249557	-1.5886	Up	1.81e-11	3.2e-11	1084	64	7.47826	0.550303	-3.76441	Up	1.74e-194	1.41e-193
91	47	0.53322	0.261694	-1.02685	Up	4.88e-05	0.000113431	234	82	1.14285	0.5656	-1.01478	Up	1e-08	1.75e-08	139	40	0.783771	0.206884	-1.92161	Up	3.62e-16	6.32e-16	278	30	1.3726	0.16166	-3.08588	Up	3.8e-47	1.02e-46	224	52	1.18325	0.295737	-2.00037	Up	4.09e-24	8.82e-24	463	8	3.05728	0.0658406	-5.53712	Up	3.57e-105	1.87e-104
544	218	0.894686	0.34069	-1.39292	Up	6.92e-37	6.71e-36	18	0	0.0246748	0	-4.62496	Up	7.65e-05	0.000116169	65	0	0.102871	0	-6.6847	Up	1.47e-21	2.73e-21	40	0	0.0554328	0	-5.79267	Up	5.25e-12	9.26e-12	24	0	0.0355834	0	-5.15313	Up	1.48e-07	2.37e-07	35	0	0.0648677	0	-6.01943	Up	1.23e-09	2.19e-09
92	47	0.789249	0.383138	-1.04262	Up	3.55e-05	8.37e-05	510	24	3.64674	0.242364	-3.91136	Up	6.34e-87	2.73e-86	515	89	4.25151	0.673936	-2.65729	Up	2.51e-82	6.9e-82	345	94	2.49391	0.741599	-1.7497	Up	2.47e-30	5.64e-30	209	70	1.61635	0.582857	-1.47153	Up	3.06e-15	5.82e-15	237	53	2.2912	0.638618	-1.84308	Up	4.85e-21	1.09e-20
108	53	0.439309	0.204858	-1.10061	Up	2.81e-06	7.31e-06	496	9	1.68166	0.0430943	-5.28624	Up	1.15e-100	5.39e-100	449	15	1.75753	0.0538568	-5.02828	Up	6.11e-121	1.99e-120	526	30	1.80288	0.112223	-4.00586	Up	2.94e-109	1.15e-108	116	18	0.425372	0.0710652	-2.58151	Up	2.05e-17	4.03e-17	168	22	0.770096	0.125692	-2.61514	Up	9.86e-23	2.28e-22
223	115	0.695277	0.340707	-1.02905	Up	1.74e-10	6.11e-10	155	32	0.402804	0.117445	-1.77809	Up	1.19e-12	2.29e-12	844	26	2.53224	0.0715532	-5.14525	Up	1.19e-228	5.55e-228	139	58	0.365177	0.166302	-1.13479	Up	1.66e-07	2.65e-07	1374	32	3.86192	0.0968369	-5.31762	Up	0	0	2518	83	8.84703	0.363471	-4.60528	Up	0	0
5052	2571	19.3381	9.35156	-1.04817	Up	1.93e-209	9.18e-208	6740	1454	21.504	6.55159	-1.71469	Up	0	0	3746	1013	13.7984	3.42266	-2.01131	Up	0	0	7945	1637	25.626	5.76256	-2.15283	Up	0	0	7282	2804	25.1285	10.4176	-1.2703	Up	0	0	3860	1221	16.6505	6.56457	-1.34279	Up	4.41e-202	3.71e-201
8017	3907	248.746	115.191	-1.11065	Up	0	0	42864	2236	1108.52	81.6669	-3.76274	Up	0	0	118276	1101	3531.42	30.1532	-6.87179	Up	0	0	48065	68	1256.63	1.9403	-9.33907	Up	0	0	9872	232	276.129	6.98665	-5.3046	Up	0	0	973	56	34.0208	2.44045	-3.8012	Up	4.73e-176	3.56e-175
26	1	0.167388	0.00611762	-4.77408	Up	1.1e-07	3.2e-07	420	6	2.25377	0.045471	-5.63125	Up	1.1e-87	4.74e-87	48	20	0.297374	0.113654	-1.38763	Up	0.000162568	0.000222912	202	27	1.09582	0.159857	-2.77716	Up	2.62e-31	6.05e-31	499	27	2.89612	0.168715	-4.10146	Up	1.87e-106	7.24e-106	50	6	0.362753	0.0542553	-2.74115	Up	5.89e-08	9.91e-08
