# Supplementary material for: Global analysis of DNA methylation in hepatocellular carcinoma by a liquid hybridization capture-based bisulfite sequencing approach
Source: Clin Epigenetics. 2015 Aug 21;7(1):86. doi: 10.1186/s13148-015-0121-1 (PMC4546208; doi:10.1186/s13148-015-0121-1)
Supplement: Additional file 9: Table S5. — Summary of 20 genes showing negative correlation between methylation and gene expression in at least 5 out of 8 pairs of samples. [file 13148_2015_121_MOESM9_ESM.xlsx]

## Sheet: Table S6
Supplementary Table S5. Summary of 20 genes showing negative correlation between methylation and gene expression in at least 5 out of 8 pairs of samples
Symbol	mRNA	Promoter Positon	CGI overlaped	Hyper_sample_#	Hypo_sample_#	780_T-780_N						734_T-734_N	s02_C-s01_P	s02_C-s01_P	s02_C-s01_P	s02_C-s01_P	s02_C-s01_P	804_T-804_N	s05_C-s06_P	s05_C-s06_P	s05_C-s06_P	s05_C-s06_P	s05_C-s06_P	849_T-849_N	s09_C-s10_P	s09_C-s10_P	s09_C-s10_P	s09_C-s10_P	s09_C-s10_P	388_T-388_N	s12_C-s11_P	s12_C-s11_P	s12_C-s11_P	s12_C-s11_P	s12_C-s11_P	203_T-203_N	s13_C-s14_P	s13_C-s14_P	s13_C-s14_P	s13_C-s14_P	s13_C-s14_P	277_T-277_N	s16_C-s15_P	s16_C-s15_P	s16_C-s15_P	s16_C-s15_P	s16_C-s15_P	706_T-706_N	s95_C-s96_P
Symbol	mRNA	Pos	CGI		Hypo_#	start	end	Methyl_C	Methyl_P	state	P_value	start	end	Methyl_C	Methyl_P	state	P_value	start	end	Methyl_C	Methyl_P	state	P_value	start	end	Methyl_C	Methyl_P	state	P_value	start	end	Methyl_C	Methyl_P	state	P_value	start	end	Methyl_C	Methyl_P	state	P_value	start	end	Methyl_C	Methyl_P	state	P_value	start	end
CLCNKA	NM_001042704	chr1:16346286-16348986:+	no	0	5	na	na	na	na	na	na	na	na	na	na	na	na	16348249	16348849	0.4655	0.8321	Hypo	0.0022136	16347505	16347995	0.6137	0.8743	Hypo	1.55448e-05	16347505	16347995	0.3929	0.8508	Hypo	5.127e-07	16347505	16347995	0.3879	0.7928	Hypo	8.0598e-07	16347505	16347995	0.5406	0.8894	Hypo	5.254e-06	na	na
CCL20	NM_001130046	chr2:228676358-228679058:+	no	0	5	na	na	na	na	na	na	na	na	na	na	na	na	228678234	228678875	0.074	0.6278	Hypo	4.11353e-05	228678234	228678875	0.32	0.6561	Hypo	0.00123406	228676578	228677347	0.5326	0.8628	Hypo	0.0003115	228678234	228678875	0.1565	0.6246	Hypo	0.00111065	228678234	228678875	0.0966	0.4748	Hypo	0.000287947	na	na
NQO1	NM_000903	chr16:69760033-69762733:-	yes	1	6	69761176	69762102	0.6465	0.9046	Hypo	3.2928e-05	na	na	na	na	na	na	69761449	69762102	0.204	0.9569	Hypo	1.54492e-06	69761176	69762102	0.3185	0.922	Hypo	1.03518e-07	69760042	69760974	0.0182	0.1833	Hypo	1.3033e-09	69760042	69760974	0.5839	0.0829	Hyper	2.8142e-14	69760042	69760974	0.0088	0.2718	Hypo	1.74728e-12	69760042	69760974
BAIAP2L2	NM_025045	chr22:38506176-38508876:-	no	1	5	na	na	na	na	na	na	na	na	na	na	na	na	38506202	38506781	0.1499	0.7212	Hypo	5.127e-07	38507100	38508727	0.7635	0.5753	Hyper	0.00012871	38506202	38508368	0.152	0.7225	Hypo	2.4528e-16	38506202	38506781	0.4263	0.8077	Hypo	0.00063598	38506202	38508840	0.1591	0.7305	Hypo	1.0456e-21	38507182	38507669
GRHL2	NM_024915	chr8:102502468-102505168:+	yes	6	0	102503600	102505037	0.4746	0.2383	Hyper	6.6326e-08	na	na	na	na	na	na	102503600	102505037	0.8802	0.246	Hyper	2.9738e-18	102503600	102505037	0.7135	0.2559	Hyper	4.4614e-18	na	na	na	na	na	na	102503600	102505037	0.6075	0.201	Hyper	4.715e-15	102503600	102505037	0.8773	0.2279	Hyper	1.51866e-19	102503600	102505037
STEAP4	NM_024636	chr7:87935709-87938409:-	no	5	0	87935738	87936923	0.3988	0.2222	Hyper	0.00077428	na	na	na	na	na	na	87935738	87936923	0.7998	0.1739	Hyper	1.34128e-12	87935738	87936923	0.3802	0.1894	Hyper	2.0472e-06	na	na	na	na	na	na	87935738	87936923	0.5311	0.2262	Hyper	6.019e-06	87935738	87936923	0.9265	0.2069	Hyper	1.17284e-12	na	na
TMEM100	NM_001099640	chr17:53808982-53811682:-	no	5	0	53809079	53809658	0.4969	0.212	Hyper	0.001622	na	na	na	na	na	na	53809079	53809658	0.8715	0.3015	Hyper	8.1516e-05	53809079	53809658	0.6748	0.2027	Hyper	0.000181904	na	na	na	na	na	na	53809079	53809658	0.6211	0.2157	Hyper	0.00050096	53809079	53809658	0.6457	0.184	Hyper	8.1516e-05	na	na
PM20D1	NM_152491	chr1:205818776-205821476:-	yes	5	1	205818855	205819649	0.6162	0.2668	Hyper	2.9032e-11	na	na	na	na	na	na	205818855	205819649	0.8497	0.4217	Hyper	9.2166e-14	205818855	205819649	0.678	0.3618	Hyper	3.9052e-10	205818855	205819649	0.041	0.345	Hypo	6.478e-14	205818855	205819649	0.4869	0.2934	Hyper	3.2564e-05	205818855	205819649	0.9035	0.2979	Hyper	1.64492e-14	na	na
TACSTD2	NM_002353	chr1:59042666-59045366:-	yes	5	2	59043099	59043873	0.5852	0.282	Hyper	0.0055456	59044110	59044376	0.3498	0.6236	Hypo	0.00138561	59043135	59043873	0.6101	0.2525	Hyper	3.455e-05	59043170	59043873	0.5391	0.1817	Hyper	0.0011283	59044719	59045330	0.3374	0.9113	Hypo	1.91772e-07	59043164	59043873	0.5299	0.0797	Hyper	1.40912e-05	59044110	59044365	0.9577	0.6599	Hyper	0.000287947	na	na
CHST4	NM_001166395	chr16:71557954-71560654:+	no	5	0	na	na	na	na	na	na	na	na	na	na	na	na	71558172	71559593	0.8872	0.5899	Hyper	4.6704e-06	71558172	71559593	0.7665	0.4973	Hyper	0.00033446	71560187	71560512	0.6588	0.3369	Hyper	0.00699301	71558172	71559593	0.7305	0.456	Hyper	0.00029616	71558178	71559593	0.9227	0.6405	Hyper	4.9416e-06	na	na
IFITM1	NM_003641	chr11:311791-314491:+	no	5	0	na	na	na	na	na	na	na	na	na	na	na	na	311798	312841	0.7009	0.3845	Hyper	0.000199706	314044	314391	0.5038	0.2194	Hyper	3.1186e-05	314044	314391	0.3838	0.1909	Hyper	9.5874e-05	313120	313755	0.7489	0.4452	Hyper	0.00164541	314044	314391	0.4217	0.0861	Hyper	0.00022118	na	na
SMAD6	NM_001142861	chr15:66998730-67001430:+	no	6	0	66998770	67000165	0.8626	0.6257	Hyper	1.8795e-09	na	na	na	na	na	na	66998778	67000165	0.8357	0.6197	Hyper	9.1196e-06	66998770	67000165	0.8201	0.6041	Hyper	5.2188e-07	66998770	67000165	0.8898	0.5851	Hyper	9.591e-11	66998770	67000165	0.8701	0.6777	Hyper	3.8968e-08	66998770	67000165	0.88	0.6485	Hyper	2.3416e-05	na	na
NPC1L1	NM_001101648	chr7:44580414-44583114:-	no	6	0	44580690	44581594	0.8463	0.4545	Hyper	3.514e-07	na	na	na	na	na	na	44580690	44581594	0.8971	0.594	Hyper	4.6866e-06	44580690	44581594	0.8523	0.5604	Hyper	1.80744e-05	44580690	44581594	0.8361	0.3341	Hyper	3.7058e-08	na	na	na	na	na	na	44580690	44581594	0.6502	0.3592	Hyper	3.3586e-06	44580690	44581594
KCNJ10	NM_002241	chr1:160039461-160042161:-	yes	5	0	160040217	160040856	0.4368	0.0757	Hyper	1.25408e-07	na	na	na	na	na	na	160039565	160040856	0.5364	0.0773	Hyper	2.9314e-14	160040195	160040856	0.569	0.0596	Hyper	1.88346e-10	na	na	na	na	na	na	na	na	na	na	na	na	160039565	160040856	0.5012	0.0997	Hyper	7.1654e-12	160039565	160039870
THRSP	NM_003251	chr11:77772707-77775407:+	no	6	1	77774694	77775311	0.8801	0.5334	Hyper	6.674e-06	77774694	77775311	0.7306	0.5589	Hyper	0.00011195	77774694	77775311	0.8445	0.6722	Hyper	0.00175892	na	na	na	na	na	na	77774694	77775311	0.1823	0.5266	Hypo	1.54492e-06	77774694	77775311	0.9316	0.5999	Hyper	1.54492e-06	77774867	77775227	0.9222	0.3361	Hyper	4.11353e-05	77774694	77775311
TBX15	NM_152380	chr1:119531679-119534379:-	yes	7	0	119531699	119533142	0.5146	0.2194	Hyper	2.1254e-13	na	na	na	na	na	na	119531699	119533142	0.8704	0.2679	Hyper	5.134e-22	119531699	119533142	0.5108	0.2271	Hyper	6.3182e-14	119531699	119533142	0.6965	0.2566	Hyper	6.2262e-16	119531699	119533142	0.704	0.1993	Hyper	4.5466e-21	119531699	119532542	0.8152	0.2319	Hyper	2.7552e-14	119531699	119533142
PALM3	NM_001145028	chr19:14169471-14172171:-	no	5	0	na	na	na	na	na	na	na	na	na	na	na	na	14169550	14170281	0.8684	0.3482	Hyper	7.3302e-10	na	na	na	na	na	na	14169550	14170268	0.7067	0.4279	Hyper	2.0902e-05	14169550	14170281	0.6013	0.4459	Hyper	0.0004034	14169550	14170281	0.8409	0.5307	Hyper	4.1872e-07	14171287	14172017
LRRC4	NM_022143	chr7:127670502-127673202:-	yes	6	0	127671450	127671604	0.5459	0.1333	Hyper	0.0010878	na	na	na	na	na	na	127672015	127673135	0.8643	0.322	Hyper	1.1363e-23	na	na	na	na	na	na	127671973	127673090	0.8152	0.4377	Hyper	5.3508e-11	127672058	127673139	0.6546	0.4287	Hyper	3.5244e-06	127672068	127673135	0.817	0.576	Hyper	2.8914e-13	127670503	127670968
FAM134B	NM_019000	chr5:16508531-16511231:-	no	5	0	na	na	na	na	na	na	na	na	na	na	na	na	16508665	16509635	0.7612	0.358	Hyper	1.56974e-05	16508665	16509635	0.7513	0.4229	Hyper	0.000121	na	na	na	na	na	na	16508665	16509635	0.6443	0.401	Hyper	0.0017349	16508665	16509635	0.8138	0.2456	Hyper	1.2647e-05	16508665	16509635
PHYHD1	NM_001100876	chr9:131680974-131683674:+	no	5	0	131682582	131683493	0.6744	0.4117	Hyper	0.00122718	na	na	na	na	na	na	131682737	131683515	0.7471	0.4413	Hyper	0.0022648	na	na	na	na	na	na	na	na	na	na	na	na	131682737	131683493	0.7156	0.4305	Hyper	0.0007844	131682582	131683515	0.8894	0.4292	Hyper	4.6866e-06	131681448	131682162
TBX4	NM_018488	chr17:59531607-59534307:+	yes	7	0	59531611	59533239	0.3906	0.1838	Hyper	5.5178e-10	na	na	na	na	na	na	59533487	59534237	0.8436	0.221	Hyper	1.51646e-21	59533487	59534237	0.4782	0.214	Hyper	2.6798e-11	59533487	59534237	0.3652	0.1888	Hyper	1.01286e-06	59533487	59534237	0.4634	0.1939	Hyper	4.1718e-13	59533487	59534237	0.8303	0.158	Hyper	1.3874e-20	59533539	59534237
SATB2	NM_001172517	chr2:200329331-200332031:-	yes	6	0	200329378	200331110	0.372	0.1612	Hyper	8.0138e-08	na	na	na	na	na	na	200329409	200331110	0.8718	0.1084	Hyper	7.2262e-19	200329378	200331110	0.5115	0.1807	Hyper	1.97662e-14	200331672	200332009	0.631	0.1315	Hyper	1.41156e-05	200329363	200331110	0.4017	0.1281	Hyper	2.0572e-09	200329378	200331110	0.8833	0.1039	Hyper	3.4648e-20	na	na
LILRA5	NM_021250	chr19:54823909-54826609:-	no	0	6	54824832	54825573	0.5416	0.8043	Hypo	7.063e-07	na	na	na	na	na	na	54823928	54824275	0.1138	0.2968	Hypo	0.00994561	54824877	54825495	0.6083	0.8625	Hypo	9.5372e-06	54824832	54825257	0.1078	0.796	Hypo	3.1254e-08	54824832	54825573	0.2094	0.8495	Hypo	6.5476e-10	na	na	na	na	na	na	54824832	54825257
LILRB5	NM_001081442	chr19:54760667-54763367:-	no	0	5	54760715	54761928	0.2985	0.5294	Hypo	0.000150146	na	na	na	na	na	na	na	na	na	na	na	na	54760715	54761974	0.305	0.5548	Hypo	0.000132032	54762409	54763191	0.1976	0.784	Hypo	4.9552e-10	54762409	54763191	0.2505	0.8561	Hypo	3.5818e-10	54760715	54761928	0.2491	0.4451	Hypo	0.0056552	na	na
Gene_symbol	Up_sample_#	Down_sample_#	780_T-Expression	780_N-Expression	780_T-RPKM	780_N-RPKM	log2 Ratio(780_N/780_T)	Up-Down-Regulation(780_N/780_T)	P-value	FDR	734_T-Expression	734_N-Expression	734_T-RPKM	734_N-RPKM	log2 Ratio(734_N/734_T)	Up-Down-Regulation(734_N/734_T)	P-value	FDR	804_T-Expression	804_N-Expression	804_T-RPKM	804_N-RPKM	log2 Ratio(804_N/804_T)	Up-Down-Regulation(804_N/804_T)	P-value	FDR	849_T-Expression	849_N-Expression	849_T-RPKM	849_N-RPKM	log2 Ratio(849_N/849_T)	Up-Down-Regulation(849_N/849_T)	P-value	FDR	388_T-Expression	388_N-Expression	388_T-RPKM	388_N-RPKM	log2 Ratio(388_N/388_T)	Up-Down-Regulation(388_N/388_T)	P-value	FDR	203_T-Expression	203_N-Expression	203_T-RPKM	203_N-RPKM	log2 Ratio(203_N/203_T)	Up-Down-Regulation(203_N/203_T)	P-value
CLCNKA	8	0	83	41	0.416472	0.235633	-0.821676	Up	0.00236814	0.00416854	53	26	0.292088	0.136158	-1.10113	Up	0.00106706	0.00213189	716	50	3.47192	0.253504	-3.77565	Up	7.32e-146	4.17e-145	299	24	1.37347	0.155697	-3.14101	Up	3.19e-43	9.57e-43	2304	14	12.2189	0.0681035	-7.48716	Up	0	0	466	20	2.16401	0.101364	-4.41609	Up	1.58e-103
CCL20	7	1	424	509	6.39005	8.78621	0.459413	Down	1.2e-06	2.86e-06	1225	615	20.2771	9.67332	-1.06777	Up	9.18e-54	1.23e-52	177	84	2.57787	1.27916	-1.01098	Up	5.04e-08	8.45e-08	3655	53	50.4273	1.03271	-5.6097	Up	0	0	1368	19	21.7904	0.277604	-6.29452	Up	0	0	287	31	4.00301	0.471897	-3.08454	Up	1.33e-48
NQO1	7	1	13360	7849	65.8771	44.3289	-0.571528	Up	1.4e-175	3.61e-174	802	523	4.34343	2.69148	-0.690436	Up	6.9e-18	3.57e-17	17682	308	84.2576	1.53457	-5.7789	Up	0	0	28163	321	127.13	2.04642	-5.95705	Up	0	0	708	91	3.68979	0.435014	-3.08441	Up	2.27e-131	7.7e-131	121	168	0.552178	0.836727	0.599622	Down	0.000449474
BAIAP2L2	7	1	203	181	1.20926	1.23495	0.0303214	Down	0.833788	0.86597	858	516	5.61361	3.20801	-0.807251	Up	1.73e-24	1.16e-23	964	220	5.54946	1.3242	-2.06722	Up	1.62e-104	7.44e-104	629	392	3.43016	3.01906	-0.184176	Up	0.047185	0.0597183	2100	124	13.2216	0.71611	-4.20657	Up	0	0	2659	301	14.6591	1.81108	-3.01688	Up	0
GRHL2	2	6	5	30	0.012259	0.0842461	2.78077	Down	1.99e-06	4.68e-06	395	326	1.06368	0.834186	-0.350625	Up	0.0011331	0.00225796	6	564	0.0142162	1.39724	6.6189	Down	4.13e-164	2.57e-163	6	64	0.0134671	0.202874	3.91307	Down	1.71e-18	3.71e-18	0	47	0	0.111716	6.80369	Down	5.4e-14	9.14e-14	10	123	0.0226908	0.304604	3.74675	Down	2.17e-28
STEAP4	1	7	714	1454	1.99635	4.65639	1.22184	Down	5.06e-82	6.8e-81	3324	2846	10.2078	8.30493	-0.297629	Up	5.86e-16	2.76e-15	929	6519	2.51018	18.4174	2.87521	Down	0	0	649	5201	1.66121	18.8013	3.50053	Down	0	0	1166	2470	3.44571	6.6953	0.958349	Down	6.09e-83	1.68e-82	70	2367	0.181136	6.68474	5.20573	Down	0
TMEM100	2	6	14	42	0.0791337	0.271912	1.78077	Down	1.79e-05	3.91e-05	353	290	2.19149	1.71078	-0.35726	Up	0.00173765	0.00338544	2	224	0.0109248	1.27935	6.87166	Down	1.57e-66	5.64e-66	23	136	0.119015	0.993881	3.06193	Down	1.5e-30	3.87e-30	78	294	0.465982	1.61107	1.78968	Down	7.13e-27	1.39e-26	6	143	0.0313871	0.816425	4.70108	Down	4.32e-38
PM20D1	2	6	9	51	0.0524672	0.340534	2.69831	Down	8.26e-10	2.43e-09	86	55	0.550649	0.334634	-0.71855	Up	0.0035683	0.00667763	8	88	0.0450698	0.518366	3.52374	Down	3.2e-19	6.92e-19	22	56	0.117411	0.422081	1.84595	Down	6.5e-08	1.11e-07	1114	48	6.8639	0.271282	-4.66117	Up	2.33e-285	1.26e-284	30	155	0.161858	0.912691	2.4954	Down	3.24e-24
TACSTD2	2	6	11	278	0.0678262	1.96334	4.85532	Down	1.7e-76	2.16e-75	1889	806	12.7929	5.18683	-1.30242	Up	9.53e-112	2.6e-110	12	2126	0.0715049	13.2457	7.53327	Down	0	0	58	700	0.327395	5.58039	4.09126	Down	2.96e-194	2.19e-193	22	263	0.143373	1.57215	3.45489	Down	1.99e-49	4.6e-49	29	463	0.165489	2.88358	4.12306	Down	1.72e-110
CHST4	2	6	37	129	0.215993	0.862527	1.99759	Down	2.95e-16	1.17e-15	1432	1083	9.18147	6.59824	-0.476643	Up	1.62e-16	7.85e-16	2	2449	0.0112828	14.4456	10.3223	Down	0	0	37	228	0.197733	1.72082	3.12147	Down	4.13e-51	1.34e-50	4	655	0.0246796	3.70692	7.23076	Down	3.01e-177	1.2e-176	4	490	0.0216105	2.88922	7.06281	Down	1.71e-149
IFITM1	2	6	6441	14434	112.698	289.265	1.35993	Down	0	0	19481	14486	374.375	264.53	-0.501053	Up	1.41e-222	7.08e-221	2757	11178	46.6177	197.623	2.0838	Down	0	0	2413	8218	38.6511	185.906	2.26599	Down	0	0	5544	17385	102.525	294.899	1.52425	Down	0	0	2913	7748	47.1706	136.931	1.53749	Down	0
SMAD6	1	7	272	708	1.15589	3.4461	1.57595	Down	1.89e-59	1.92e-58	1597	1268	7.45392	5.6238	-0.406454	Up	5.59e-14	2.38e-13	247	2658	1.01437	11.4133	3.49207	Down	0	0	307	1092	1.19434	5.99976	2.32869	Down	1.78e-171	1.2e-170	423	1262	1.8999	5.19927	1.45239	Down	7.07e-82	1.94e-81	713	2054	2.80417	8.81649	1.65263	Down	4.53e-176
NPC1L1	0	8	64	686	0.162025	1.98917	3.61788	Down	7.76e-152	1.76e-150	3675	4171	10.2186	11.0206	0.109004	Down	0.000834092	0.00168904	44	5541	0.107648	14.1742	7.04081	Down	0	0	65	2158	0.150646	7.06344	5.55114	Down	0	0	280	4652	0.749207	11.4176	3.92976	Down	0	0	375	9710	0.878619	24.8295	4.82068	Down	0
KCNJ10	1	7	335	617	0.807154	1.70271	1.07692	Down	1.55e-29	9.12e-29	303	326	0.801836	0.819768	0.0319095	Down	0.78286	0.82271	35	841	0.0814947	2.04746	4.65099	Down	1.26e-209	9.41e-209	127	259	0.280127	0.806814	1.52615	Down	3.36e-24	8e-24	95	905	0.241922	2.11395	3.12732	Down	7.12e-152	2.6e-151	416	290	0.927623	0.705759	-0.394363	Up	0.000328382
THRSP	2	6	37	626	0.401469	7.77983	4.27638	Down	1.68e-157	3.91e-156	1836	2166	21.8804	24.5285	0.164822	Down	0.000312152	0.000665665	18	11221	0.188744	123.024	9.3483	Down	0	0	5266	1707	52.3084	23.9467	-1.12721	Up	5.52e-194	4.07e-193	4291	2728	49.2096	28.6965	-0.778065	Up	1.57e-110	4.91e-110	16	11359	0.160671	124.491	9.59772	Down	0
TBX15	0	8	61	143	0.2227	0.597959	1.42495	Down	1.31e-11	4.26e-11	2240	4010	8.98192	15.279	0.766459	Down	9.86e-94	2.31e-92	412	2774	1.45357	10.233	2.81556	Down	0	0	381	387	1.27337	1.82668	0.520573	Down	5.94e-07	9.79e-07	1695	1848	6.54034	6.54072	8.47e-05	Down	0.999378	0.999378	1997	3831	6.74737	14.127	1.06605	Down	5.76e-167
PALM3	1	7	2644	2255	15.0045	14.6572	-0.0337833	Up	0.414632	0.47792	2190	2442	13.6501	14.4633	0.0834876	Down	0.0492426	0.0757593	1550	2990	8.50043	17.1451	1.01218	Down	1.67e-117	8.26e-117	23	1268	0.119489	9.30338	6.28281	Down	0	0	1135	2625	6.80763	14.4419	1.08503	Down	1.66e-107	5.16e-107	953	3336	5.00517	19.122	1.93374	Down	0
LRRC4	0	8	68	203	0.234252	0.80097	1.77368	Down	2.9e-21	1.35e-20	237	330	0.896715	1.18645	0.403934	Down	0.00095495	0.00191901	83	559	0.276314	1.94579	2.81597	Down	1.59e-92	6.76e-92	114	289	0.359517	1.28717	1.84007	Down	1.18e-34	3.21e-34	78	460	0.283995	1.53627	2.43549	Down	3.66e-60	8.96e-60	130	345	0.414462	1.20044	1.53425	Down	5.17e-28
FAM134B	1	7	23	307	0.0891724	1.36328	3.93434	Down	1.45e-73	1.76e-72	1344	1392	5.72312	5.63253	-0.0230186	Up	0.676122	0.72888	126	2476	0.472088	9.69977	4.36082	Down	0	0	274	1634	0.972508	8.19062	3.07419	Down	0	0	102	2203	0.417968	8.28039	4.30823	Down	0	0	392	767	1.40655	3.00362	1.09454	Down	2.49e-36
PHYHD1	0	8	96	628	0.571337	4.28081	2.90547	Down	2.62e-113	4.57e-112	3116	3931	20.368	24.4166	0.261556	Down	3.49e-14	1.5e-13	102	2363	0.586639	14.21	4.59829	Down	0	0	241	3664	1.31304	28.1928	4.42434	Down	0	0	723	4180	4.54778	24.1174	2.40684	Down	0	0	86	3745	0.473681	22.5123	5.57065	Down	0
TBX4	7	1	0	2	0	0.0118945	3.57222	Down	0.202546	0.255487	98	101	0.558893	0.547336	-0.0301431	Up	0.8813	0.909159	53	4	0.265948	0.0209865	-3.66361	Up	9.56e-12	1.78e-11	10	0	0.0475347	0	-5.57091	Up	0.00553936	0.00760424	317	0	1.73969	0	-10.7646	Up	3.03e-102	9.19e-102	211	0	1.01396	0	-9.98578	Up	2.63e-60
SATB2	7	1	1193	911	2.67026	2.33548	-0.19326	Up	0.00229048	0.00403992	416	473	1.02268	1.10493	0.111612	Down	0.250194	0.318514	2210	411	4.7803	0.92953	-2.36253	Up	1.11e-279	1.02e-278	2130	291	4.36448	0.842109	-2.37373	Up	1.99e-222	1.61e-221	1197	198	2.83171	0.429648	-2.72045	Up	6.77e-194	2.85e-193	1456	442	3.01607	0.999269	-1.59372	Up	1.33e-107
LILRA5	0	8	210	542	1.97313	5.83284	1.56371	Down	2.05e-45	1.67e-44	238	314	2.45609	3.07912	0.326158	Down	0.00836032	0.0148309	16	245	0.14528	2.326	4.00095	Down	2.36e-56	7.8e-56	146	319	1.25582	3.87515	1.62562	Down	3.72e-32	9.79e-32	37	141	0.367433	1.28436	1.8055	Down	8.58e-14	1.45e-13	56	192	0.486956	1.82215	1.90378	Down	1.57e-21
LILRB5	0	8	526	1009	2.95623	6.49514	1.1356	Down	2.55e-51	2.29e-50	3220	3843	19.8765	22.5416	0.181528	Down	1.34e-07	3.86e-07	590	4852	3.20446	27.5538	3.1041	Down	0	0	1532	3420	7.88227	24.8508	1.65661	Down	0	0	681	5723	4.0452	31.1824	2.94645	Down	0	0	1364	2806	7.09469	15.9289	1.16684	Down	7.32e-142
Symbol	Pearson's correlation coefficient	P value of Pearson's correlation	Correlation
Symbol
CLCNKA	-0.675088	0.0322013	Negative
CCL20	-0.504682	0.136833	Negative
NQO1	-0.0600557	0.8384	Negative
BAIAP2L2	-0.492946	0.103451	Negative
GRHL2	-0.402557	0.1945	Negative
STEAP4	-0.642752	0.0450274	Negative
TMEM100	-0.781977	0.00752667	Negative
PM20D1	-0.599821	0.0392367	Negative
TACSTD2	-0.424254	0.130558	Negative
CHST4	-0.375625	0.28477	Negative
IFITM1	-0.788852	0.00668073	Negative
SMAD6	-0.753766	0.00463366	Negative
NPC1L1	-0.603565	0.0377104	Negative
KCNJ10	-0.756622	0.0113057	Negative
THRSP	-0.392435	0.165169	Negative
TBX15	-0.472785	0.0877707	Negative
PALM3	-0.670911	0.0336975	Negative
LRRC4	-0.349261	0.265807	Negative
FAM134B	-0.876082	0.000885994	Negative
PHYHD1	-0.784423	0.00721749	Negative
TBX4	0.19161	0.511682	Positive
SATB2	0.908122	4.41188e-05	Positive
LILRA5	0.57416	0.0509003	Positive
LILRB5	0.760928	0.0105862	Positive
[truncated: 17 more columns]
