# Supplementary material for: Global analysis of DNA methylation in hepatocellular carcinoma by a liquid hybridization capture-based bisulfite sequencing approach
Source: Clin Epigenetics. 2015 Aug 21;7(1):86. doi: 10.1186/s13148-015-0121-1 (PMC4546208; doi:10.1186/s13148-015-0121-1)
Supplement: Additional file 10: Table S6. — Clinicopathological features of 78 Chinese HCC patients studied for validation of gene expression. [file 13148_2015_121_MOESM10_ESM.xlsx]

## Sheet: Sheet1
Supplementary Table S6. Clinicopathological features of 78 Chinese HCC patients studied for validation of gene expression.
Variables	No. of Cases (%)
No. of patients	78
Gender
Male	75(96.2)
Female	3(3.8)
Age, mean ± SD	47.6 ± 10.1
Age < 50y	47(60.2)
Age ≥ 50y	31(39.8)
Viral infection
HBV(+)HCV(-)	69 (88.5)
HCV(+)HBV(-)	1 (1.3)
HBV(+)HCV(+)	0 (0)
HBV(-)HCV(-)	7(10.2)
No. of Tumors
1	65(83.3)
2	8(10.3)
≥3	3(3.8)
Missing	2(2.6)
Tumor differentiation
Well	0(0)
Well to moderately	39(50)
Moderately	39(50)
Poorly	0(0)
Tumor size
≤ 5cm	22(28.2)
> 5cm	51(65.4)
Missing	5(6.4)
TNM Stage*
I	4(5.1)
II	21(26.9)
III	45(57.7)
IV	2(2.6)
Missing	6(7.7)
AFP (ng/ml)
< 30	25(32.1)
30-300	13(16.7)
300-4,000	3(3.8)
> 4,000	32(41.0)
Missing	5 (6.4)
Cirrhosis
Yes	56 (71.8)
No	17 (21.8)
Missing	5(6.4)
*The American Joint Committee on Cancer (AJCC) TNM system; Abbreviations: AFP, lpha fetoprotein. HBV, hepatitis B virus; HCV, hepatitis C virus.
