# Supplementary material for: Global analysis of DNA methylation in hepatocellular carcinoma by a liquid hybridization capture-based bisulfite sequencing approach
Source: Clin Epigenetics. 2015 Aug 21;7(1):86. doi: 10.1186/s13148-015-0121-1 (PMC4546208; doi:10.1186/s13148-015-0121-1)
Supplement: Additional file 11: Table S7. — Primer sequences for MiSeq-BSP and RT-PCR validation. [file 13148_2015_121_MOESM11_ESM.xlsx]

## Sheet: Table S8
Supplementary Table S8. Primer sequences for MiSeq-BSP and RT-PCR validation
Seq_ID	Len	C_#	G_#	[C+G]_#	CpG_#	(G+C)%	OE	Upstream primer	Downstream primer
CHST4|chr16:71559165-71559643	479	101	110	211	11	0.4405	0.4743	ATAGGTTTTTGTTATTTGTGTTTAG	ACAACCTCTCCCTTACTATATACCCTTA
CCL20|chr2:228678308-228678782	475	122	100	222	7	0.4674	0.2725	GGTTGAGTTGTTTTTGTTTTTTGTAA	AACCCCCAATTAAACTCAAAACTA
IFITM1|chr11:313656-314555	900	260	242	502	21	0.5578	0.3004	GTAAGGATTTTAGGAGAGAGGTTTG	AAAAATTTAAAAAATATAATTTTCTAC
LRRC4|chr7:127671133-127671625	493	179	173	352	57	0.714	0.9074	GGAGATAAAATGGTTTTTAGTAAATT	AACTAAAAAACTAACCCCC
NPC1L1|chr7:44580693-44581184	492	166	148	314	14	0.6382	0.2804	AGGTTTTGAGGTTTTTTTGTTGTTAT	CCTAACACCAACTCCAACAATATTAA
NQO1|chr16:69761231-69761715	485	114	144	258	19	0.532	0.5613	TGGGTGGATTATTTGAGGTTAG	ACTCATACCTATAATCCCAACACTTC && TAACTCATACCTATAATCCCAACACTTC
PHYHD1|chr9:131682889-131683354	466	145	134	279	10	0.5987	0.2398	ATTATAAGTTTTTTGTGGGGGTTTT	CCTTCTCAACTTACCCTACTCAAC
PHYHD1|chr9:131684340-131684834	495	138	163	301	15	0.6081	0.3301	GGGGGTGGTTTTTAGAAGAAATATA	CCTAAATCCTATAATCTAAACACCCAA
SMAD6|chr15:66999596-67000123	528	138	146	284	15	0.5379	0.3931	TTTGTTTTTTGTTTTTTTATTTTTT && TTAGGATTATAGGAATTAGAATGGGTTAG	AACTCAACCCTAAACCCCATAATA && AAAAAAAACCTCCTAAATACCC
STEAP4|chr7:87936029-87936499	471	111	169	280	27	0.5945	0.6779	GTGGGGTTTTAGTAGTAGGGATTG	ATCCTTCTTACTCCTTTAAAAAAAA
TACSTD2|chr1:59042996-59043495	500	169	114	283	30	0.566	0.7786	TTATTGGTATTTGGGTGATATATTT && ATTGGTATTTGGGTGATATATTT	ATATTTAACAAAACTTTTAACCCTCTAAAC && TAACAATATAACTTCAAATCTTTAAACCTC
TBX15|chr1:119531910-119532378	469	131	127	258	26	0.5501	0.7329	TTTTTAAGGATTGTATTTAATATGGATTTT	ACCTAACAAATCATCTTTTCTTACC
THRSP|chr11:77774842-77775337	496	138	159	297	15	0.5988	0.3391	GGGTATTGGTATTTTGTTAATTTGT	TCCTTATCACCTCCTAAACTTTCTC
