# Supplementary material for: Global analysis of DNA methylation in hepatocellular carcinoma by a liquid hybridization capture-based bisulfite sequencing approach
Source: Clin Epigenetics. 2015 Aug 21;7(1):86. doi: 10.1186/s13148-015-0121-1 (PMC4546208; doi:10.1186/s13148-015-0121-1)
Supplement: Additional file 12: TableS8. — Coverage and methylation levels of 12 genes validated by MiSeq-BSP. [file 13148_2015_121_MOESM12_ESM.xlsx]

## Sheet: Table S9
Supplementary Table S8. Coverage and methylation levels of 12 genes validated by MiSeq-BSP
Sample	CCL20|chr2:228678308-228678782							CHST4|chr16:71559165-71559643							IFITM1|chr11:313656-314555							LRRC4|chr7:127671133-127671625							NPC1L1|chr7:44580693-44581184							NQO1|chr16:69761231-69761715							PHYHD1|chr9:131682889-131683354
	Total CG#	>=1X in P	>=1X in C	>=10X in P	>=10X in C	mean methyl in P	mean methyl in C	Total CG#	>=1X in P	>=1X in C	>=10X in P	>=10X in C	mean methyl in P	mean methyl in C	Total CG#	>=1X in P	>=1X in C	>=10X in P	>=10X in C	mean methyl in P	mean methyl in C	Total CG#	>=1X in P	>=1X in C	>=10X in P	>=10X in C	mean methyl in P	mean methyl in C	Total CG#	>=1X in P	>=1X in C	>=10X in P	>=10X in C	mean methyl in P	mean methyl in C	Total CG#	>=1X in P	>=1X in C	>=10X in P	>=10X in C	mean methyl in P	mean methyl in C	Total CG#	>=1X in P	>=1X in C	>=10X in P	>=10X in C	mean methyl in P	mean methyl in C
4	7	7	7	7	7	0.693692	0.70668	11	11	11	11	11	0.446816	0.456069	21	9	9	9	9	0.578442	0.628908	57	57	57	57	57	0.0791776	0.0841528	14	14	14	14	14	0.690619	0.688895	19	19	19	19	NA	0.921053	0.947368	10	10	10	10	10	0.606409	0.500781
6	7	7	7	7	7	0.728047	0.691333	11	11	11	11	11	0.455702	0.467041	21	9	9	9	9	0.354557	0.491453	57	57	57	57	57	0.0734549	0.0957995	14	14	14	14	14	0.691219	0.689581	19	19	19	19	19	0.924812	0.919386	10	10	10	10	10	0.616307	0.618192
7	7	7	7	7	7	0.67497	0.342043	11	11	11	11	11	0.451605	0.653981	21	9	9	9	9	0.228707	0.38522	57	57	57	57	57	0.20003	0.355121	14	14	14	14	14	0.676243	0.611083	19	19	19	19	19	0.923496	0.353383	10	10	10	10	10	0.435911	0.314546
8	7	7	7	7	7	0.734558	0.689512	11	11	11	11	11	0.446542	0.464347	21	9	9	9	9	0.446728	0.12854	57	57	57	57	57	0.0623115	0.0434531	14	14	14	14	14	0.707397	0.740243	19	19	19	NA	19	NA	0.914604	10	10	10	10	10	0.50813	0.57657
11	7	7	7	7	7	0.714427	0.684924	11	11	11	11	11	0.458012	0.482899	21	9	9	9	9	0.386846	0.303511	57	57	57	57	57	0.0739836	0.114378	14	14	14	14	14	0.702342	0.71974	19	19	19	NA	5	0.942105	0.947953	10	10	10	10	10	0.608496	0.508336
12	7	7	7	7	7	0.698859	0.680708	11	11	11	11	11	0.351466	0.584304	21	9	9	9	9	0.471469	0.363636	57	57	57	57	57	0.0624948	0.069107	14	14	14	14	14	0.702879	0.681174	19	19	19	19	19	0.853715	0.953324	10	10	10	10	10	0.402895	0.667408
14	7	7	7	7	7	0.676248	0.717226	11	11	11	11	11	0.49598	0.472725	21	9	9	9	9	0.696898	0.220085	57	57	57	57	57	0.084232	0.074599	14	14	14	14	14	0.684771	0.700217	19	19	19	19	19	0.910753	0.904053	10	10	10	10	10	0.561731	0.545793
15	7	7	7	7	7	0.691897	0.684127	11	11	11	11	11	0.438837	0.483338	21	9	9	9	9	0.606292	0.643678	57	57	57	57	57	0.0631247	0.0830628	14	14	14	14	14	0.668758	0.727957	19	19	19	19	19	0.762447	0.946898	10	10	10	10	10	0.538871	0.477198
16	7	7	7	7	7	0.637083	0.563366	11	11	11	11	11	0.436349	0.379337	21	9	9	9	9	0.177996	0.144102	57	57	57	57	57	0.206015	0.136263	14	14	14	14	14	0.591538	0.694091	19	19	19	19	19	0.956519	0.936876	10	10	10	10	10	0.318533	0.546833
17	7	7	7	7	7	0.602299	0.201318	11	11	11	11	11	0.470779	0.740213	21	9	9	9	9	0.246922	0.52622	57	57	57	57	57	0.152193	0.375353	14	14	14	14	14	0.506178	0.857485	19	19	19	19	19	0.947826	0.902064	10	10	10	10	10	0.354255	0.597325
18	7	7	7	7	7	0.532063	0.383407	11	11	11	11	11	0.243973	0.335367	21	9	9	9	9	0.428555	0.0646898	57	57	57	57	57	0.0490882	0.332115	14	14	14	14	14	0.515374	0.387416	19	19	19	19	19	0.949517	0.888038	10	10	10	10	10	0.379021	0.66239
19	7	7	7	7	7	0.537655	0.155177	11	11	11	11	11	0.462807	0.667292	21	9	9	9	9	0.286511	0.667373	57	57	57	57	57	0.224963	0.524454	14	14	14	14	14	0.546076	0.150474	19	19	19	19	19	0.92523	0.611737	10	10	10	10	10	0.454984	0.279464
21	7	7	7	7	7	0.614829	0.0632921	11	11	11	11	11	0.383786	0.627998	21	9	9	9	9	0.229348	0.243148	57	57	57	57	57	0.0750184	0.636515	14	14	14	14	14	0.697973	0.81459	19	19	19	19	19	0.936627	0.930739	10	10	10	10	10	0.554361	0.0903228
23	7	7	7	7	7	0.672881	0.721253	11	11	11	11	11	0.395879	0.775069	21	9	9	9	9	0.326154	0.742841	57	57	57	57	57	0.0512024	0.100977	14	14	14	14	14	0.709221	0.642172	19	19	19	19	19	0.941014	0.00848896	10	10	10	10	10	0.247796	0.0985769
26	7	7	7	7	7	0.673935	0.641103	11	11	11	11	11	0.458243	0.502198	21	9	9	9	9	0.153559	0.17403	57	57	57	57	57	0.0307959	0.0324489	14	14	14	14	14	0.784242	0.821118	19	19	19	19	19	0.914607	0.913876	10	10	10	10	10	0.623352	0.594534
29	7	7	7	7	7	0.601633	0.63919	11	11	11	11	11	0.469781	0.374486	21	9	9	9	9	0.18072	0.349391	57	57	57	57	57	0.0836777	0.0803033	14	14	14	14	14	0.655897	0.658122	19	19	19	19	19	0.911482	0.941761	10	10	10	10	10	0.469404	0.483095
32	7	7	7	7	7	0.720156	0.714466	11	11	11	11	11	0.462753	0.498914	21	9	9	9	9	0.185979	0.347443	57	57	57	57	57	0.0887487	0.0647468	14	14	14	14	14	0.720606	0.721775	19	19	19	19	19	0.915869	0.545359	10	10	10	2	10	0.551429	0.599976
33	7	7	7	7	7	0.706501	0.70479	11	11	11	11	11	0.482405	0.464101	21	9	9	9	9	0.3175	0.360494	57	57	57	57	57	0.0982412	0.0775194	14	14	14	14	14	0.694461	0.701531	19	19	19	19	19	0.958139	0.899332	10	10	10	10	10	0.503565	0.585234
34	7	7	7	7	7	0.558746	0.522389	11	11	11	11	11	0.520679	0.521488	21	9	9	9	9	0.351167	0.191919	57	57	57	57	57	0.212884	0.18081	14	14	14	14	14	0.434008	0.813021	19	19	19	19	19	0.948086	0.906348	10	10	10	10	10	0.39682	0.567434
36	7	7	7	7	7	0.695614	0.662195	11	11	11	11	11	0.479187	0.504647	21	9	9	9	9	0.332176	0.285842	57	57	57	57	57	0.077422	0.106782	14	14	14	14	14	0.702088	0.710835	19	19	19	19	19	0.948292	0.744534	10	10	10	10	10	0.518668	0.552639
38	7	7	7	7	7	0.161052	0.0794872	11	11	11	11	11	0.69849	0.76263	21	9	9	9	9	0.50779	0.59974	57	57	57	57	31	0.462154	0.548262	14	14	14	14	14	0.869739	0.875446	19	19	19	19	19	0.936503	0.938048	10	10	10	10	10	0.197777	0.130829
39	7	7	7	7	7	0.716496	0.657093	11	11	11	NA	11	0.333333	0.459578	21	9	9	9	9	0.150623	0.340686	57	57	57	57	57	0.0436744	0.0827178	14	14	14	14	14	0.697594	0.730687	19	19	19	19	19	0.927273	0.830409	10	10	10	10	10	0.626844	0.431169
40	7	7	7	7	7	0.704076	0.681755	11	11	11	11	11	0.437468	0.699616	21	9	9	9	9	0.224459	0.617778	57	57	57	57	57	0.0575529	0.106824	14	14	14	14	14	0.676965	0.593129	19	19	19	19	19	0.936842	0.718434	10	10	10	10	10	0.451022	0.0934955
41	7	7	7	7	7	0.693823	0.193957	11	11	11	11	11	0.401583	0.773697	21	9	9	9	9	0.201612	0.570651	57	57	57	57	57	0.0844603	0.394569	14	14	14	14	14	0.714592	0.929176	19	19	19	NA	19	0.922306	0.950658	10	10	10	10	10	0.446991	0.598763
42	7	7	7	7	7	0.709698	0.662859	11	11	11	11	11	0.487835	0.590903	21	9	9	9	9	0.204399	0.349411	57	57	57	57	57	0.0816445	0.0768948	14	14	14	14	14	0.69601	0.68589	19	19	19	19	19	0.8913	0.758592	10	10	10	10	10	0.352819	0.502253
43	7	7	7	NA	NA	0.428571	0.457143	11	11	11	NA	11	NA	0.629371	21	NA	NA	NA	NA	NA	NA	57	NA	57	NA	NA	NA	1	14	14	14	NA	14	NA	0.759091	19	NA	19	NA	NA	NA	NA	10	10	NA	NA	NA	NA	NA
45	7	7	7	7	7	0.301429	0.139696	11	11	11	11	11	0.6	0.731689	21	9	9	NA	9	NA	0.862245	57	30	57	NA	57	NA	0.518511	14	14	14	14	14	0.933879	0.900413	19	19	19	NA	19	NA	0.948791	10	10	10	10	10	0.178718	0.0910383
46	7	7	7	7	7	0.705874	0.697416	11	11	11	11	11	0.465871	0.490294	21	9	9	9	9	0.298707	0.759751	57	57	57	57	57	0.0783376	0.0875184	14	14	14	14	14	0.714923	0.731359	19	19	19	19	19	0.932813	0.150403	10	10	10	10	10	0.566604	0.621865
47	7	7	7	7	7	0.719055	0.705639	11	11	11	11	11	0.463151	0.484812	21	9	9	9	9	0.173013	0.156804	57	57	57	57	57	0.0704825	0.0781062	14	14	14	14	14	0.712645	0.717574	19	19	19	19	19	0.923796	0.944893	10	10	10	10	10	0.546254	0.579812
48	7	7	7	7	7	0.692313	0.715427	11	11	11	11	11	0.468682	0.464382	21	9	9	9	9	0.233363	0.801386	57	57	57	57	57	0.170565	0.0687842	14	14	14	14	14	0.647666	0.711814	19	19	19	19	19	0.944954	0.972202	10	10	10	10	10	0.498838	0.575047
50	7	7	7	7	7	0.702448	0.677197	11	11	11	6	11	0.455844	0.514373	21	9	9	9	9	0.49619	0.512962	57	57	57	57	57	0.0771246	0.100524	14	14	14	14	14	0.712199	0.671301	19	19	19	19	19	0.85	0.95523	10	NA	10	NA	10	NA	0.737391
52	7	7	7	7	7	0.691107	0.704822	11	11	11	11	11	0.450367	0.493609	21	9	9	9	9	0.300537	0.645674	57	57	57	57	57	0.0645456	0.0650835	14	14	14	14	14	0.711456	0.71876	19	19	19	19	19	0.921911	0.333591	10	10	10	10	10	0.460932	0.55409
53	7	7	7	7	7	0.719642	0.726457	11	11	11	11	11	0.458207	0.461297	21	9	9	9	9	0.198891	0.377378	57	57	57	57	57	0.0728793	0.0656585	14	14	14	14	14	0.710133	0.732157	19	19	19	19	19	0.943881	0.943817	10	10	10	10	10	0.608092	0.551688
54	7	7	7	7	7	0.705282	0.687764	11	11	11	11	11	0.253514	0.549611	21	9	9	9	9	0.415978	0.406602	57	57	57	57	57	0.0561558	0.0995651	14	14	14	14	14	0.708207	0.718138	19	19	19	19	19	0.946091	0.415442	10	10	10	10	10	0.515899	0.224397
55	7	7	7	7	7	0.717187	0.708156	11	11	11	11	11	0.460321	0.47311	21	9	9	9	9	0.244978	0.219788	57	57	57	57	57	0.0662347	0.0767	14	14	14	14	14	0.716997	0.706622	19	19	19	19	19	0.948675	0.925511	10	10	10	10	10	0.604475	0.570798
56	7	7	7	7	7	0.712188	0.703493	11	11	11	11	11	0.469299	0.458635	21	9	9	9	9	0.22878	0.34902	57	57	57	57	57	0.0711567	0.0838428	14	14	14	14	14	0.709674	0.719668	19	19	19	19	19	0.948242	0.908918	10	10	10	10	10	0.570989	0.561787
57	7	7	7	NA	NA	0.844898	NA	11	11	NA	NA	NA	0.488636	NA	21	NA	NA	NA	NA	NA	NA	57	NA	NA	NA	NA	NA	NA	14	14	14	NA	NA	NA	NA	19	NA	NA	NA	NA	NA	NA	10	NA	4	NA	NA	NA	NA
59	7	7	NA	NA	NA	NA	NA	11	NA	11	NA	NA	NA	NA	21	NA	9	NA	NA	NA	NA	57	30	57	NA	NA	NA	NA	14	14	14	NA	NA	NA	NA	19	19	NA	NA	NA	NA	NA	10	NA	NA	NA	NA	NA	NA
60	7	7	7	NA	NA	NA	1	11	11	11	NA	NA	0.462121	NA	21	6	NA	NA	NA	NA	NA	57	57	NA	NA	NA	NA	NA	14	14	14	NA	NA	NA	0.414286	19	NA	NA	NA	NA	NA	NA	10	NA	10	NA	NA	NA	NA
61	7	7	7	NA	NA	0.690476	NA	11	11	11	NA	NA	0.431818	NA	21	9	NA	NA	NA	NA	NA	57	57	NA	NA	NA	NA	NA	14	14	14	NA	NA	0.514286	NA	19	19	NA	NA	NA	NA	NA	10	NA	NA	NA	NA	NA	NA
65	7	7	7	2	7	0.814683	0.712516	11	11	11	NA	11	0.659091	0.469504	21	9	9	NA	9	NA	0.787637	57	57	57	NA	57	NA	0.0712717	14	14	14	14	14	0.767857	0.694751	19	19	19	NA	19	NA	0.942611	10	10	10	NA	10	1	0.541579
66	7	7	7	7	7	0.72479	0.726376	11	11	11	11	11	0.457749	0.452485	21	9	9	9	9	0.161806	0.486743	57	57	57	57	57	0.0579168	0.0853273	14	14	14	14	14	0.71469	0.727667	19	19	19	19	19	0.933752	0.780831	10	10	10	10	10	0.580629	0.582471
67	7	7	7	7	7	0.710047	0.705951	11	11	11	11	11	0.469924	0.458614	21	9	9	9	9	0.659079	0.410916	57	57	57	57	57	0.0688861	0.0727674	14	14	14	14	14	0.718789	0.711486	19	19	19	19	19	0.314712	0.535795	10	10	10	10	10	0.557015	0.555342
68	7	7	7	7	7	0.717934	0.707999	11	11	11	11	11	0.458608	0.476641	21	9	9	9	9	0.197551	0.772292	57	57	57	57	57	0.0758919	0.0924108	14	14	14	14	14	0.716608	0.724577	19	19	19	19	19	0.948778	0.605313	10	10	10	10	10	0.578748	0.535604
70	7	7	7	7	7	0.712009	0.702395	11	11	11	11	11	0.474855	0.463529	21	9	9	9	9	0.144111	0.766574	57	57	57	57	57	0.0766935	0.08714	14	14	14	14	14	0.727109	0.73766	19	19	19	19	19	0.953403	0.722264	10	10	10	10	10	0.526611	0.595019
73	7	7	7	7	7	0.7216	0.724527	11	11	11	11	11	0.463483	0.470433	21	9	9	9	9	0.123199	0.38364	57	57	57	57	57	0.0710476	0.0710795	14	14	14	14	14	0.711892	0.704942	19	19	19	19	19	0.958955	0.924714	10	10	10	10	10	0.511419	0.614987
75	7	7	7	7	7	0.692853	0.202087	11	11	11	11	11	0.475154	0.576596	21	9	9	9	9	0.753968	0.748781	57	57	57	57	57	0.0920969	0.668738	14	14	14	14	14	0.69785	0.744995	19	19	19	19	19	0.912077	0.251782	10	10	10	10	10	0.526386	0.191984
76	7	7	7	7	7	0.634624	0.545607	11	11	11	11	11	0.322142	0.439257	21	9	9	9	9	0.383003	0.285176	57	57	57	57	57	0.0868763	0.0621315	14	14	14	14	14	0.676818	0.589306	19	19	19	19	19	0.952292	0.811224	10	10	10	10	10	0.309481	0.415571
77	7	7	7	7	7	0.699903	0.34368	11	11	11	11	11	0.467543	0.451443	21	9	9	9	9	0.453361	0.527694	57	57	57	57	57	0.0806294	0.432891	14	14	14	14	14	0.706171	0.748677	19	19	19	19	19	0.924272	0.55098	10	10	10	10	10	0.516216	0.687877
78	7	7	7	7	7	0.694898	0.227491	11	11	11	11	11	0.450553	0.718462	21	9	9	9	9	0.525031	0.560437	57	57	57	57	57	0.072482	0.422473	14	14	14	14	14	0.69764	0.736505	19	19	19	19	19	0.926782	0.914001	10	10	10	10	10	0.555753	0.532218
79	7	7	7	7	7	0.627294	0.313252	11	11	11	11	11	0.375563	0.433294	21	9	9	9	9	0.533418	0.459719	57	57	57	57	57	0.134829	0.528956	14	14	14	14	14	0.749774	0.758832	19	19	19	19	19	0.96828	0.943482	10	10	10	10	10	0.499364	0.587504
80	7	7	7	7	7	0.522109	0.644257	11	11	11	11	11	0.486178	0.483195	21	9	9	9	9	0.699621	0.201103	57	57	57	57	57	0.200239	0.166446	14	14	14	14	14	0.779762	0.739308	19	19	19	19	19	0.925599	0.946131	10	10	10	10	10	0.341653	0.480556
81	7	7	7	7	7	0.699964	0.566988	11	11	11	11	11	0.464174	0.418584	21	9	9	9	9	0.678126	0.24344	57	57	57	57	57	0.100182	0.299581	14	14	14	14	14	0.692888	0.754634	19	19	19	19	19	0.918129	0.931731	10	10	10	10	10	0.55653	0.683582
82	7	7	7	7	7	0.702836	0.708525	11	11	11	11	11	0.460251	0.464903	21	9	9	9	9	0.384981	0.167478	57	57	57	57	57	0.0767631	0.0776991	14	14	14	14	14	0.697093	0.695696	19	19	19	19	19	0.950767	0.926285	10	10	10	10	10	0.534916	0.556823
83	7	7	7	7	7	0.694983	0.71531	11	11	11	11	11	0.467205	0.456228	21	9	9	9	9	0.327011	0.468475	57	57	57	57	57	0.0715562	0.0876308	14	14	14	14	14	0.702396	0.712444	19	19	19	19	19	0.904208	0.885525	10	10	10	10	10	0.570224	0.54613
84	7	7	7	7	7	0.713962	0.700951	11	11	11	11	11	0.473947	0.453368	21	9	9	9	9	0.278486	0.505697	57	57	57	57	57	0.0730527	0.0721175	14	14	14	14	14	0.699619	0.689872	19	19	19	19	19	0.951377	0.449394	10	10	10	10	10	0.543574	0.535935
85	7	7	7	7	7	0.708068	0.686846	11	11	11	11	11	0.458265	0.463456	21	9	9	9	9	0.187467	0.568689	57	57	57	57	57	0.058903	0.0859304	14	14	14	14	14	0.705042	0.693879	19	19	19	19	19	0.934602	0.889377	10	10	10	10	10	0.546967	0.539224
86	7	7	7	7	7	0.712193	0.705354	11	11	11	11	11	0.497754	0.459854	21	9	9	9	9	0.468932	0.537718	57	57	57	57	57	0.0743277	0.0751311	14	14	14	14	14	0.712683	0.704207	19	19	19	19	19	0.958081	0.921969	10	10	10	10	10	0.526126	0.568476
87	7	7	7	7	7	0.661477	0.429876	11	11	11	11	11	0.402328	0.37741	21	9	9	9	9	0.313519	0.273891	57	57	57	57	57	0.243329	0.36373	14	14	14	14	14	0.513461	0.381925	19	19	19	19	19	0.952238	0.947437	10	10	10	10	10	0.378257	0.358871
88	7	7	7	7	7	0.697501	0.704851	11	11	11	11	11	0.450016	0.475339	21	9	9	9	9	0.0783385	0.0945125	57	57	57	57	57	0.0665235	0.0805193	14	14	14	14	14	0.691521	0.706138	19	19	19	19	19	0.923123	0.912338	10	10	10	10	10	0.530864	0.535848
89	7	7	7	7	7	0.702775	0.680489	11	11	11	11	11	0.456587	0.480306	21	9	9	9	9	0.403827	0.38916	57	57	57	57	57	0.070247	0.0690184	14	14	14	14	14	0.700231	0.695528	19	19	19	NA	19	NA	0.945593	10	10	10	10	10	0.538586	0.561651
90	7	7	7	7	7	0.698868	0.701597	11	11	11	11	11	0.456351	0.466821	21	9	9	9	9	0.139917	0.247686	57	57	57	57	57	0.0779832	0.0673412	14	14	14	14	14	0.692352	0.689508	19	19	19	19	19	0.956729	0.847699	10	10	10	10	10	0.550364	0.577215
91	7	7	7	7	7	0.700595	0.700256	11	11	11	11	11	0.46444	0.467174	21	9	9	9	9	0.245948	0.683628	57	57	57	57	57	0.0740442	0.080803	14	14	14	14	14	0.683373	0.697938	19	19	19	19	19	0.952947	0.855205	10	10	10	10	10	0.558938	0.559291
92	7	7	7	7	7	0.707661	0.704843	11	11	11	11	11	0.473066	0.478358	21	9	9	9	9	0.265951	0.491958	57	57	57	57	57	0.0649351	0.0900145	14	14	14	14	14	0.703457	0.693196	19	19	19	19	19	0.934486	0.952762	10	10	10	10	10	0.575773	0.538142
93	7	7	7	7	7	0.711079	0.708623	11	11	11	11	11	0.456237	0.490058	21	9	9	9	9	0.190992	0.509683	57	57	57	57	57	0.0711774	0.0856836	14	14	14	14	14	0.70131	0.703567	19	19	19	19	19	0.953081	0.939246	10	10	10	10	10	0.529196	0.530876
98	7	7	7	7	7	0.702311	0.699659	11	11	11	11	11	0.473562	0.451988	21	9	9	9	9	0.29193	0.669035	57	57	57	57	57	0.0772949	0.0809217	14	14	14	14	14	0.70454	0.6887	19	19	19	19	19	0.946879	0.942873	10	10	10	10	10	0.561124	0.570359
99	7	7	7	7	7	0.702432	0.704726	11	11	11	11	11	0.470413	0.473715	21	9	9	9	9	0.156744	0.226296	57	57	57	57	57	0.064813	0.0788807	14	14	14	14	14	0.691858	0.699026	19	19	19	19	19	0.948592	0.931143	10	10	10	10	10	0.560189	0.521533
100	7	7	7	7	7	0.702361	0.67381	11	11	11	11	11	0.454966	0.469404	21	9	9	9	9	0.285123	0.633041	57	57	57	57	57	0.0786381	0.104548	14	14	14	14	14	0.705949	0.679009	19	19	19	19	19	0.940038	0.952007	10	10	10	10	10	0.554467	0.576776
101	7	7	7	7	7	0.710422	0.699427	11	11	11	11	11	0.461988	0.464037	21	9	9	9	9	0.32539	0.36025	57	57	57	57	57	0.0700618	0.0835907	14	14	14	14	14	0.696993	0.688437	19	19	19	19	19	0.933169	0.94251	10	10	10	10	10	0.559037	0.541553
102	7	7	7	7	7	0.709054	0.673794	11	11	11	11	11	0.465372	0.50186	21	9	9	9	9	0.38256	0.515064	57	57	57	57	57	0.0652648	0.113673	14	14	14	14	14	0.687442	0.673471	19	19	19	19	19	0.933238	0.354046	10	10	10	10	10	0.554592	0.541005
104	7	7	7	7	7	0.711834	0.69196	11	11	11	11	11	0.473909	0.486531	21	9	9	9	9	0.367098	0.351069	57	57	57	57	57	0.0743952	0.0886315	14	14	14	14	14	0.698574	0.709545	19	19	19	19	19	0.82151	0.910299	10	10	10	10	10	0.56006	0.602975
105	7	7	7	7	7	0.458918	0.0759712	11	11	11	11	11	0.505801	0.675543	21	9	9	9	9	0.261167	0.807668	57	57	57	57	57	0.281526	0.775629	14	14	14	14	14	0.207813	0.670293	19	19	19	19	19	0.968991	0.956345	10	10	10	10	10	0.150709	0.0940836
106	7	7	7	7	7	0.590851	0.305088	11	11	11	11	11	0.429623	0.696764	21	9	9	9	9	0.220643	0.45566	57	57	57	57	57	0.12264	0.371207	14	14	14	14	14	0.671097	0.305126	19	19	19	19	19	0.948931	0.89827	10	10	10	10	10	0.384641	0.635907
107	7	7	7	7	7	0.592054	0.222226	11	11	11	11	11	0.476423	0.546314	21	9	9	9	9	0.240391	0.614371	57	57	57	57	57	0.194602	0.591165	14	14	14	14	14	0.458649	0.537811	19	19	19	19	19	0.945263	0.725029	10	10	10	10	10	0.227373	0.0999482
108	7	7	7	7	7	0.595149	0.277975	11	11	11	11	11	0.479943	0.550291	21	9	9	9	9	0.23585	0.55733	57	57	57	57	57	0.190234	0.411172	14	14	14	14	14	0.554716	0.828332	19	19	19	19	19	0.950188	0.458505	10	10	10	10	10	0.325465	0.454281
109	7	7	7	7	7	0.610502	0.328799	11	11	11	11	11	0.499446	0.620034	21	9	9	9	9	0.16169	0.464061	57	57	57	57	57	0.244245	0.3374	14	14	14	14	14	0.59859	0.565937	19	19	19	19	19	0.929122	0.933988	10	10	10	10	10	0.430278	0.589138
110	7	7	7	7	7	0.535302	0.466881	11	11	11	11	11	0.464125	0.502448	21	9	9	9	9	0.213258	0.332633	57	57	57	57	57	0.277792	0.240212	14	14	14	14	14	0.342233	0.506204	19	19	19	19	19	0.952211	0.93474	10	10	10	10	10	0.313124	0.399001
111	7	7	7	7	7	0.706005	0.346553	11	11	11	11	11	0.453989	0.509226	21	9	9	9	9	0.181958	0.410782	57	57	57	57	57	0.0629283	0.363167	14	14	14	14	14	0.700583	0.741172	19	19	19	19	19	0.940169	0.720289	10	10	10	10	10	0.556398	0.629309
[truncated: 42 more columns]
